# Supplementary material for: Breathing air to save energy – new insights into the ecophysiological role of high‐affinity [NiFe]‐hydrogenase in Streptomyces avermitilis
Source: Microbiologyopen. 2015 Nov 5;5(1):47–59. doi: 10.1002/mbo3.310 (PMC4767420; doi:10.1002/mbo3.310)
Supplement: Supplementary file 1 — Data S1. Excel spreadsheet showing all differentially expressed genes along with their p‐value and eH2/aH2 expression ratio. [file MBO3-5-047-s001.xlsx]

## Sheet: R500q0.95
Gene_ID	eH2/aH2 expression ratio	p-value	eH2 mean exp.	aH2 mean exp.
SAV_1007	0.418039411021787	0.95771295204094	4.06779262591818	9.73064385478759
SAV_102	0.49632980146616	0.979270945695571	11.2249308816593	22.6158712382388
SAV_103	0.606337249729978	0.959124346971031	6.96214239661107	11.4822937230255
SAV_1037	0.456309062898295	0.972280729266711	2.07547318297759	4.5483935159977
SAV_1038	0.788928694258893	0.950278633305231	110.972380069855	140.662116712716
SAV_1048	0.742827851321426	0.975573013603886	249.470513758347	335.838934033721
SAV_1049	0.696919439851901	0.983787026557207	136.88078450091	196.408331686081
SAV_105	0.502189138802093	0.972288070386882	3.63637947402457	7.24105559650032
SAV_1061	0.696866899786757	0.955917488475412	50.1900585104402	72.022445786704
SAV_1083	0.293058984353292	0.998230262245521	30.5192645051537	104.140347624906
SAV_1085	0.70288289100525	0.961086862352891	85.9928773868444	122.343107916397
SAV_109	0.6172030396984	0.973979895274212	12.7890740028134	20.7210159059859
SAV_1101	0.511841525434558	0.966433261189028	17.4060965418929	34.0068081172487
SAV_111	0.286655176313803	0.983098465628088	0.76495826594694	2.66856603039164
SAV_1110	0.450678405627731	0.97509971930778	3.45027547739917	7.65573729363275
SAV_1122	0.26113569161678	0.998360617478944	7.95099608192331	30.4477569982716
SAV_1127	0.55245618384279	0.984760161990775	53.0990580582898	96.1145147999646
SAV_114	0.271759589029337	0.998902895846495	38.0230144674011	139.914159434854
SAV_1147	0.669895899255512	0.969508671952562	17.9819898629042	26.8429615450527
SAV_1148	0.57914245216371	0.96879380278933	11.3351821413589	19.5723558150676
SAV_1149	2.69522390869989	0.990699708788077	280.34111216617	104.01403432986
SAV_115	0.405026734263301	0.984916882412443	10.4982584161759	25.9199147317302
SAV_1153	0.811261894060557	0.980510682850768	285.630223208564	352.081399730138
SAV_1196	0.633019746871464	0.953148850532394	2.07414146750935	3.27658256754273
SAV_1201	1.6744647921915	0.963242107132657	61.8014582246154	36.9081861337504
SAV_1219	1.7401074724879	0.995024689979574	2014.54916525949	1157.71536937268
SAV_1220	1.62902024031472	0.957357351197246	112.883631196997	69.2954135273287
SAV_1230	0.546620330348672	0.955967898380684	48.6828118858732	89.0614731706374
SAV_1235	0.628104639126488	0.999533972878564	240.292326922907	382.567349378416
SAV_1236	0.482850739615684	0.999993050422807	348.827428892028	722.433249599391
SAV_1238	0.570637851076816	0.980084267795174	30.0703119114335	52.6959644452075
SAV_1246	0.542046682957548	0.952969394982272	4.35034736041573	8.02577987689012
SAV_1247	0.642662880111309	0.954388175963007	16.6692065975123	25.9377149565962
SAV_1266	0.675500997800987	0.964036123305024	13.4758354850961	19.9493939001794
SAV_1273	0.582260586268505	0.983574851572158	50.0837824074501	86.0160958659742
SAV_1283	0.168725053901547	0.998384944045463	10.6550158986537	63.1501703645685
SAV_1284	0.370334992467089	0.98812948047828	15.2524227507253	41.185475477532
SAV_1304	0.516768379708206	0.978965259923384	3.30696192916599	6.3993116820214
SAV_1307	0.630446464869799	0.99586274594304	156.206347346453	247.770994129871
SAV_1308	0.619296115749574	0.988187603307844	44.9254123408465	72.5427000078474
SAV_1309	0.535222746906639	0.985054932604971	23.8642349025338	44.5874825770373
SAV_131	0.201972577682986	0.980275180615769	0.393488277813614	1.94822625094793
SAV_1311	0.45972733166013	0.975404151766363	0.712544274587353	1.54992802367062
SAV_1346	0.581067515574416	0.957341623786651	1.06611219735257	1.83474754443752
SAV_1399	0.749329225691901	0.990841173423661	581.109555897283	775.506327490042
SAV_1400	0.824820188686022	0.971086436663687	264.359935422745	320.506140670348
SAV_1411	0.564915546902607	0.959437559929018	6.41497467085956	11.3556348484874
SAV_1417	0.490712324810795	0.978414470532202	5.04080696036625	10.2724278676103
SAV_1418	0.497710362377496	0.979564323829821	0.975924105667371	1.96082737961394
SAV_1429	0.813776842755934	0.962477521583692	162.800454113996	200.055402857934
SAV_1430	0.779647139763643	0.984966020500034	261.332017729562	335.192684486455
SAV_1431	0.766671313795533	0.973530338349975	116.341329500938	151.748640398414
SAV_1436	0.544126334886672	0.981152386452711	19.1899394439221	35.2674337071351
SAV_1437	0.69110807305013	0.954027998248134	32.3500504674819	46.8089604636052
SAV_1448	0.619645724422425	0.975276851954501	10.1262268880296	16.3419620097731
SAV_1458	0.473207904033065	0.988369457538519	14.8448952983102	31.3707678417665
SAV_1459	0.49458982270725	0.992947416741392	17.158104601812	34.6915844484895
SAV_1460	0.49526046197206	0.998313894683202	66.4172135688733	134.1056245524
SAV_1485	0.800007866192031	0.959544264786052	100.336169516241	125.418978683088
SAV_1487	0.601543054561554	0.971974672067775	26.0769892842149	43.3501626965365
SAV_1496	0.286707683349644	0.995701891121234	18.1453627418069	63.288721564111
SAV_1500	0.660327862544467	0.962233835710466	16.0436191190059	24.2964442802465
SAV_1513	0.684325418238928	0.973173562893462	39.7566815875561	58.0961637956802
SAV_1527	0.718305231654902	0.95831483436872	24.7410696693445	34.4436718250591
SAV_1531	0.582431794712616	0.984460811707779	36.4664400877983	62.6106617441646
SAV_1544	0.589112400465308	0.963932918753408	8.30547394331953	14.0982840231499
SAV_1548	0.735663254991646	0.954740968212257	35.6186239404874	48.4170219170344
SAV_1569	0.436846003884958	0.982345286064269	3.83626427865901	8.78173142146742
SAV_1570	0.473052591667199	0.975532468493328	4.32558407261499	9.14398134332201
SAV_1578	0.458398137682703	0.992056449777705	8.57204956377714	18.7000095748875
SAV_1579	0.38854654452374	0.999582403050163	40.53062721129	104.313441420436
SAV_1580	0.377589262068886	0.998244888072454	18.9990332691751	50.3166672830569
SAV_1581	0.414940328658555	0.995999514957028	16.7013816371801	40.250080514404
SAV_1582	0.360570096524589	0.999999999999994	108.217538734251	300.128989556601
SAV_1583	0.445176066972187	0.999278256907358	108.592624733934	243.931857057173
SAV_1588	0.59343447682133	0.969991570058898	2.83771264361012	4.78184661398514
SAV_1589	0.740510706808747	0.973559930096186	90.8149819200089	122.638310405232
SAV_1590	0.757855292877884	0.980135101131187	201.018982574044	265.247184341345
SAV_16	0.506802388492009	0.96282871749507	1.48302821015383	2.92624550284102
SAV_1611	0.623750877485711	0.959095293666217	3.30323761869214	5.29576428334213
SAV_1630	0.554951782671709	0.976464888555126	57.0378819000606	102.779887696662
SAV_1631	0.557664020088306	0.974496478698083	37.3637518991919	67.0004708090641
SAV_1632	0.603001961784484	0.958460466731884	22.779232971343	37.7763828560883
SAV_1633	0.551339961084003	0.977237365730371	78.0599583884743	141.58226121502
SAV_1645	0.660229991677581	0.990784395417644	114.024032054899	172.703502555488
SAV_1646	0.646201185118961	0.99736009801487	197.33257683875	305.373282165093
SAV_1647	0.744954194826919	0.983912856529728	108.487037419186	145.629138237676
SAV_1648	0.629647570401836	0.994977066204293	112.962293014351	179.405588656936
SAV_1649	0.647155838362624	0.979209812857275	30.8351681318644	47.6472069075059
SAV_1650	0.632293546325074	0.990076014252293	108.074866751368	170.925146048865
SAV_1652	0.719736827743893	0.994822332351589	366.817631319349	509.655220046452
SAV_1657	0.650655520645676	0.967996832509919	7.58543769971613	11.6581469902672
SAV_1660	0.76911621160205	0.952880033497833	62.1238503010367	80.7730345088348
SAV_1661	0.712536924539283	0.959055851909743	26.0926537127997	36.6193706096998
SAV_1664	0.579415393451487	0.988730762127248	41.8424464306211	72.2149375103277
SAV_1711	1.77991045649369	0.962871942093852	46.1774437976685	25.9436892621189
SAV_1714	0.614084981456815	0.97987028787494	14.1803294065722	23.0918029829222
SAV_172	0.32817878462697	0.972911079878483	1.27272596878158	3.87814821798504
SAV_1722	0.545388366629636	0.98656982067199	8.56722870038728	15.7084918281822
SAV_1727	0.599658191199908	0.956184406759272	2.04522091466694	3.41064450495453
SAV_173	0.183320313382202	0.988832217620014	0.497200855196478	2.71219727930461
SAV_175	0.299219865238494	0.978516705293657	1.93729202767159	6.4744766398697
SAV_1751	0.63959199747513	0.955237138181351	5.70293272456243	8.91651669669957
SAV_1756	0.532589645618281	0.971329159702866	3.55804975329527	6.68065889483215
SAV_1762	0.604344931275566	0.965096729195721	18.1881897121567	30.0957098684813
SAV_177	0.267171292105487	0.98500217459773	1.1500549652651	4.30456040468235
SAV_1775	0.620957485849978	0.960616407755382	1.82683247965286	2.9419606354407
SAV_178	0.27608449451928	0.984672408713101	0.547112518525567	1.9816850615903
SAV_1794	0.583579544008506	0.953444207121372	1.3614687746288	2.332961784913
SAV_1798	0.524984670726133	0.970557445629391	1.51227864349791	2.88061485948952
SAV_180	0.278947083699255	0.974825773881469	0.701591490642578	2.51514187328445
SAV_1816	0.684080890050366	0.990794989949487	105.763029651332	154.606028599257
SAV_1819	0.433986394719174	0.993121797601185	22.3967635153076	51.6070636956262
SAV_182	0.392321963378696	0.967525601534956	2.32892373911358	5.93625633155171
SAV_1820	0.478141311623152	0.999585746807893	113.235619191572	236.824588126823
SAV_1821	0.60468785774694	0.96382466453583	4.25461124364982	7.03604543921628
SAV_1824	0.405551380531633	0.979695505351041	0.823206133393555	2.02984423900721
SAV_1825	0.394535185323778	0.979115042475756	0.829517160695748	2.10251757397759
SAV_1826	0.405694014495612	0.979685361395905	1.47326455688764	3.63146732327148
SAV_1827	0.416898385064496	0.962572433797217	0.861838802469073	2.06726347077536
SAV_1829	0.53577261841231	0.964593491728607	6.41596899828841	11.9751715145527
SAV_1849	1.39880739342001	0.984498360139464	451.544555889517	322.8068124415
SAV_185	0.351610331638917	0.962740388654534	2.70257266658247	7.68627205573087
SAV_1852	0.607437784693759	0.975119900525663	5.55567471837861	9.14608023796135
SAV_1853	0.524942922545749	0.967961433775145	2.34438252102199	4.46597605250631
SAV_1854	0.531700594910281	0.959706364947966	1.30878309875935	2.46150392022825
SAV_186	0.321273224736914	0.957905579138507	0.886880433738396	2.76051773210995
SAV_1863	0.553867157970379	0.990816070560713	31.9204068515192	57.6318822883272
SAV_1864	0.551109114338405	0.991760604597876	38.8126466121231	70.4264284554917
SAV_1867	0.625431489330035	0.957158038698707	8.7843189531249	14.0452137492065
SAV_1885	0.608567044150779	0.960521660592569	32.2665143654253	53.0204760109076
SAV_189	0.303728911010509	0.970169915109406	0.435276376964237	1.43310814738073
SAV_190	0.292167216038919	0.952379930395319	0.450180444970354	1.5408314836747
SAV_1901	0.620906864124431	0.972664299444707	15.6287761498602	25.1708864128907
SAV_1902	0.730064454147685	0.991563372700207	327.873635122157	449.102313171696
SAV_1906	0.536556253764971	0.99486323508303	161.910814971488	301.759254198182
SAV_1911	2.74082373803651	0.979754958230812	57.3986097792826	20.9421018151288
SAV_1916	0.724948041386897	0.96497335620573	69.5891565158324	95.9919229282991
SAV_1917	0.710601512088993	0.972568536055867	41.0356230171115	57.7477282541616
SAV_1942	4.61938326993014	0.989400116627064	86.585955597001	18.7440509993254
SAV_1944	0.467697600439787	0.979417844140179	15.9497068711798	34.1026057353767
SAV_1947	0.722638160146372	0.951001024224726	25.4364311855939	35.1994021190933
SAV_1949	0.725824002466058	0.965825626571703	65.0641057324082	89.6417113671448
SAV_1952	0.68799110363201	0.974550443214087	53.0201057799418	77.0651037492208
SAV_1953	0.687133191671288	0.979206664614966	60.0326186529519	87.3667862076883
SAV_196	0.168853830660174	0.998283445470855	8.32089620327032	49.2786937124126
SAV_197	0.107700017716096	0.996398334726234	0.535888731497946	4.97575342012092
SAV_1975	1.67188255683983	0.959532259012381	74.5872404028558	44.612727190503
SAV_1976	2.28061873470527	0.958579103838238	10.6182509736804	4.65586413550735
SAV_198	0.119326208582265	0.997136362910607	0.756229299412092	6.3374954119215
SAV_199	0.0994798490209149	0.998481452818549	0.386322519106364	3.88342486351324
SAV_1990	0.441192978753495	0.956677572299473	7.19400378028974	16.305798430009
SAV_1991	0.667943535237029	0.952136369683416	2.05157597146449	3.0714811405974
SAV_1998	0.594195547631888	0.955699122268067	6.92130442824196	11.6481930162994
SAV_2023	0.533747343152354	0.964719756755667	1.1631211521679	2.17916054682055
SAV_2029	0.618226544315999	0.980275098562501	27.8236883766539	45.0056514597538
SAV_2030	0.407206001135473	0.996440627283173	38.136898822666	93.6550510462105
SAV_2031	0.422926867275496	0.998330182821458	47.5909099157724	112.527516216584
SAV_2034	0.583739196088045	0.967360426644612	8.35477269675452	14.3125093410626
SAV_2040	0.757360960636447	0.963260440258069	66.8351071137832	88.2473623377926
SAV_2046	1.99487382572782	0.956262654417656	46.559270886361	23.339456503909
SAV_2050	0.76226528946638	0.963458870218811	165.289944767562	216.84044525138
SAV_2058	0.441902052641284	0.969621164679464	16.3459263277404	36.9899307551062
SAV_2066	0.692481165888178	0.961074722307767	26.0368099523932	37.5993041182547
SAV_2067	0.706666664943443	0.979760329089577	124.296846930204	175.89176495279
SAV_2069	0.700537310618983	0.963060381631534	40.4922765312163	57.80174148817
SAV_2075	0.693869291024526	0.96296307611243	318.357362393048	458.814601699667
SAV_2076	0.693072862485674	0.951224593588311	31.3553427036273	45.2410480929419
SAV_2083	0.528332140485684	0.951079859804619	1.57921528532887	2.98905776180327
SAV_2089	0.464184153276585	0.988241243459753	10.003529691707	21.5507781148797
SAV_21	0.687377973416572	0.952944958281701	26.6857150857394	38.8224763052846
SAV_2108	0.609015034235313	0.95354714339353	2.47005886228621	4.05582575705647
SAV_2114	0.411148649127912	0.978979764537004	2.55104100337338	6.20466833293603
SAV_2115	0.641222183278788	0.961861814639383	5.9698390741007	9.31009442557785
SAV_2116	0.376295767809285	0.995629504081302	1.22599592833363	3.25806462153726
SAV_2141	0.761073229823737	0.975550337292849	349.169002999967	458.78502792804
SAV_2143	0.477435514133546	0.990920158727149	19.1564822399652	40.123706077313
SAV_2144	0.41997749553028	0.993600969210273	10.3732902170302	24.699633498058
SAV_2145	0.426836069697525	0.994128051035686	12.4110955296662	29.0769604791396
SAV_2151	0.816476983572735	0.979519463848412	201.065846792868	246.260275351603
SAV_2152	0.688842343822507	0.96747551544384	41.1389766995728	59.7219045381058
SAV_2155	0.493521132989442	0.988876993711137	50.0370271899271	101.387810663414
SAV_2158	0.611138924518078	0.965990935456294	11.9664412685904	19.5805581816388
SAV_2170	0.401083147976155	0.983723083199012	0.865724383000889	2.15846611200019
SAV_2172	0.600449176595613	0.955899576188069	104.901930558289	174.705761365275
SAV_2183	0.600097467605958	0.952110684400519	1.31514933328749	2.19155954537548
SAV_2194	0.394558333202362	0.987192794723578	0.768542980397	1.94785641494189
SAV_2209	1.36107742901808	0.973758190391366	1514.91147626953	1113.02372956286
SAV_2210	1.38675941907458	0.96758105375071	1342.25753136315	967.909439013491
SAV_2211	1.52950090574628	0.977763968433484	2083.57233770456	1362.25636080152
SAV_2217	0.575363806388955	0.964297639183906	2.69021213448834	4.67567147014756
SAV_2224	0.258718167460803	0.988499296173305	4.7780326987946	18.4680988802941
SAV_2234	1.60205981761367	0.95910795974572	865.333457761875	540.138044939436
SAV_2248	1.73683797450709	0.964808770807765	88.5835012028938	51.0027432052396
SAV_2249	0.514251177414797	0.983238955147994	8.17814701666402	15.9030205001699
SAV_2251	0.586215174528279	0.988246199030047	32.3329609811525	55.1554486919764
SAV_2261	0.667347392599889	0.975911755917489	51.0332006723437	76.4717165875568
SAV_2262	0.59849836172909	0.988921297225354	184.574711282828	308.396351745363
SAV_2266	0.472341377185732	0.968682546956382	1.17085195392904	2.47882571902788
SAV_2267	0.470061769201942	0.975573009680989	1.03330606397834	2.19823463995521
SAV_2269	0.488968153090062	0.980690783820841	8.38695457535206	17.1523534249628
SAV_2270	0.711540582484521	0.96046997086217	42.7980172743728	60.1483855283881
SAV_2278	0.586178781571319	0.952986115044821	2.00590229178205	3.42199744317766
SAV_2283	0.550622061775077	0.95762353247532	2.28532378451369	4.15043991725711
SAV_2289	0.556231780019695	0.955659431071722	1.49222665321413	2.68274253075093
SAV_230	0.638041297939578	0.957976573926112	2.79549158989167	4.38136465291374
SAV_2309	0.612602550670518	0.964706966969404	3.46071091797828	5.64919443151256
SAV_2315	1.4556509601024	0.970943010028513	202.934108739807	139.411242325242
SAV_2316	1.58484113294012	0.981716122458582	174.594104761725	110.165051330935
SAV_2320	0.779371192037298	0.95791027258534	144.481022450022	185.381527988409
SAV_2321	0.537971252298333	0.985588377537431	525.562416613902	976.934017140474
SAV_2322	0.518498478932104	0.980546796745524	226.547775755858	436.930453918504
SAV_2323	0.666505077049298	0.966209713946277	24.8655725764326	37.3074015977727
SAV_2333	0.610339557335285	0.966116147169438	2.9005433902805	4.75234376572959
SAV_2334	0.430710587286155	0.975385766249902	2.43821420457607	5.66091077523519
SAV_2349	0.454175836131266	0.976349061603743	3.79818947940363	8.362817167371
SAV_2350	0.378995697506065	0.988854300218253	3.95016612349015	10.4227202300283
SAV_2351	0.445208877160356	0.988028459000996	14.5992727235566	32.7919623181687
SAV_2352	0.42470207145255	0.988844449727165	8.18102657776136	19.2629778088459
SAV_2353	0.422831893583532	0.974408656917773	2.84624697404721	6.73139140457228
SAV_2354	0.566233131489184	0.955591933270509	9.43283933304737	16.6589321755849
SAV_2355	0.482088080112374	0.97237484163564	11.1257108043516	23.0781702832358
SAV_2356	0.541363761465081	0.960473007165393	11.4900552259281	21.2242784682019
SAV_238	0.565786204525375	0.963361502500664	0.677448620273668	1.19735796817804
SAV_2404	0.756558673094437	0.96557444849576	148.927730754682	196.848884364177
SAV_2405	0.705446758659649	0.975613178732548	90.8205450898384	128.741884451206
SAV_2408	1.88159603760144	0.965838693583947	80.7139689391955	42.8965449151804
SAV_2420	0.564133013777931	0.975453680440123	15.5725653183865	27.6044211880083
SAV_2422	1.32709987563983	0.962950565085435	444.02758527176	334.584904589553
SAV_243	1.90329370406068	0.999999918810549	4216.68712440562	2215.46843527581
SAV_2432	0.466957813761127	0.980078421775153	2.97943763978866	6.38052850168773
SAV_2435	0.663322390948539	0.959782127383194	23.3273925372134	35.1675035480947
SAV_2436	0.722307600280435	0.984488072013819	445.508347172437	616.78479777794
SAV_2437	0.619355488434761	0.971353887056034	111.840040696463	180.574876278413
SAV_244	1.63448477744459	0.969716857648364	71.7934285343193	43.9241952724477
SAV_2444	0.748326980056363	0.993123948932739	320.821441730734	428.718261242659
SAV_2452	0.440266493636757	0.991911108255507	5.6062798430548	12.733832631107
SAV_2453	0.56997142541543	0.988853674422979	35.8357960234668	62.8729694604383
SAV_2456	0.732660303803745	0.97455821737757	176.066073122191	240.310649025354
SAV_2459	0.616130764961931	0.974224224702318	8.27334343460308	13.4279018433924
SAV_2461	1.45474607492032	0.958464092498347	421.916387828428	290.027514149875
SAV_2465	0.642653126462111	0.973998717424073	35.8493403901348	55.7833439440186
SAV_2466	0.63816558260391	0.968584559669809	51.5893303869954	80.8400386879142
SAV_247	0.546573229607618	0.998397570283494	65.2769743081825	119.429512409608
SAV_2470	0.825287165557998	0.998741978205758	1225.28470315162	1484.67679407467
SAV_2471	0.497723732911845	0.977939613822399	34.3843061288656	69.0831155020603
SAV_2472	0.633238573983376	0.991757837498172	113.980011435099	179.995370020038
SAV_2481	0.655912212562608	0.962970102040746	13.1673134841957	20.074810671312
SAV_2483	0.610269161955398	0.976153722066883	7.82888278107498	12.8285734707453
SAV_250	0.636787663950578	0.964475881343065	9.00706995273398	14.1445421490342
SAV_2503	0.443608537335114	0.988158272723004	9.85760757264028	22.2214108679193
SAV_2505	0.887737807669556	0.978958059783933	1307.36559082093	1472.69337807405
SAV_2506	0.716745002394544	0.967542235050488	56.8017149017789	79.2495444153951
SAV_2511	0.809539398932248	0.997779035252513	779.434421969465	962.812215189909
SAV_2523	0.844673199713239	0.979709462137189	762.680403107023	902.929563014368
SAV_253	0.424931278678649	0.988839531433232	2.56814286313537	6.04366633381561
SAV_2534	1.49667928946456	0.955745949632754	140.24607185552	93.7048256381585
SAV_2535	1.47659024730363	0.95625199355255	270.854963369661	183.432718632853
SAV_255	0.408549762667658	0.980833053531533	1.97583731918341	4.83622192381663
SAV_2551	1.27195614660289	0.990231825761762	3296.35691616998	2591.56490966595
SAV_2552	1.17707060263447	0.952958890919299	560.706046254506	476.357191318481
SAV_2564	0.578247468906191	0.992033249088281	125.823285482799	217.59418285186
SAV_2565	0.742237844491655	0.980845668167428	333.139672012354	448.831428476293
SAV_2566	0.77869320776108	0.955612006853029	102.213671949883	131.263084011957
SAV_2574	0.559814838374309	0.998235141083452	134.476584588088	240.216184655993
SAV_2577	0.660772295821889	0.96885607161987	9.68293300971886	14.6539633561285
SAV_2584	0.695721805418042	0.975226551879525	69.9055220649442	100.47913048081
SAV_2585	0.549730407661924	0.969845986658325	1.09951255535258	2.00009411891358
SAV_2623	0.70536641511388	0.991812961394852	191.607856945084	271.643011120893
SAV_2624	0.717501646032275	0.993181401546203	233.989352870861	326.116816825164
SAV_2646	0.630290825291846	0.983729072303965	36.6295666392372	58.1153416318197
SAV_2647	0.342469642241513	0.996446091530604	28.6965441365913	83.7929573808888
SAV_2650	0.745822576698576	0.96376095609514	66.8380349847496	89.6165349145259
SAV_2652	0.750016196071466	0.998913444816194	512.401762846077	683.187597187904
SAV_2677	0.763841166741054	0.95077055009857	50.4007813913747	65.9833268824863
SAV_2686	1.43328279048232	0.956559851281521	190.585280966168	132.971163982255
SAV_2695	0.701214909286699	0.951384347021925	18.9850076508893	27.0744495010831
SAV_270	0.604346424804726	0.969988390960926	6.52020941534052	10.7888607390162
SAV_2700	0.663510201206211	0.986073023784169	74.1542678476905	111.760554265607
SAV_2701	0.634622905324559	0.983752849542045	55.1300212767903	86.870519192174
SAV_2704	0.639225631604684	0.969599070854936	9.61805157485413	15.0464109999929
SAV_2705	0.644229038626573	0.961466771260224	34.0863159252247	52.9102444650633
SAV_271	0.503981238150199	0.958699920243264	9.84802737774126	19.5404642718194
SAV_2710	0.494713858763894	0.975822504251637	17.6039820410332	35.5841699786196
SAV_2719	0.406793924708695	0.984557462317438	6.02072671389429	14.8004341957804
SAV_272	0.484462847794075	0.988530273018646	349.339884629136	721.087047685493
SAV_2720	0.42364661120194	0.988967964495498	14.711136420778	34.7250185220191
SAV_2734	0.773420519604359	0.977996974125287	1432.59225869895	1852.28116191149
SAV_274	0.476890852063789	0.982473230500244	25.4786967830827	53.4266838477218
SAV_2747	0.76631622381401	0.979811619432204	218.254150655357	284.809513191683
SAV_275	0.411920208118329	0.971325108752101	1.02825370822912	2.49624487452614
SAV_2754	0.594038847147004	0.967897563786048	14.5351768263456	24.468394442811
SAV_2764	0.566654644059126	0.976430998528354	7.01132390948345	12.3731870602156
SAV_2766	0.742645653232144	0.970744647312237	52.5444523750461	70.7530598830842
SAV_2768	0.815400858095161	0.960548610313906	143.007050959537	175.382512220569
SAV_2785	0.695378585828856	0.979299507226731	65.1409098917234	93.6768994893318
SAV_2795	0.526688241226884	0.980452697847145	4.17001904388555	7.91743334571469
SAV_2800	0.729955415167245	0.988270315391661	143.09295082215	196.029713389228
SAV_2801	0.520790728296454	0.992114692298466	47.5362310790924	91.2770302854412
SAV_2802	0.748666959258224	0.980689882460636	124.444293882671	166.221164623012
SAV_2803	0.720164793547824	0.986335174813562	108.317620761806	150.406714868953
SAV_2804	0.711702579401923	0.975573441622999	59.8226290399346	84.0556586013871
SAV_2815	0.579582434121718	0.980577890847805	23.8539439110543	41.1571202070709
SAV_2818	0.484656882104374	0.991570866057557	9.93966809565017	20.5086700770497
SAV_2820	0.450295847473134	0.980392673941435	0.822945626614286	1.82756654593264
SAV_2821	0.345250571835073	0.998848343883431	24.2022238140621	70.1004597484738
SAV_2823	1.57057888499654	0.956260202874816	96.4124654167898	61.3865793929874
SAV_283	0.573771964627151	0.975506746646572	3.1270994189684	5.4500735688619
SAV_2832	0.564921716398089	0.990841182531654	1143.2278462603	2023.69251008699
SAV_2838	0.590421264695752	0.963488249394729	9.59328495116449	16.248203655246
SAV_2843	0.523603705873202	0.96373932152265	6.70955723533571	12.8141897394449
SAV_2844	0.446269628224649	0.978611610853027	8.91481282189008	19.9762929360777
SAV_2850	0.534032225995974	0.986148866770287	18.8495749967446	35.2966994858597
SAV_2851	0.6263546904615	0.971186198388529	13.3885936865878	21.3754185774885
SAV_2852	0.710981378626741	0.95418711084302	22.6688794861562	31.8839285635597
SAV_286	1.83213366981522	0.98977490811975	200.876502675854	109.64074618863
SAV_2865	0.723107841035736	0.978734514020806	126.31776772176	174.687315713283
SAV_2866	0.805033858426424	0.969343322958653	590.231337301148	733.175792698776
SAV_287	1.55594453985371	0.974401072755919	155.249368620189	99.7782148679836
SAV_2872	0.507824040289299	0.964084083215951	4.27061937210967	8.40964395792835
SAV_288	1.52966731092916	0.960559078696932	158.739335338862	103.773764533439
SAV_2896	0.759825393425406	0.954268312342739	70.5105779612283	92.7983962780661
SAV_2904	0.796046366396738	0.957264054649275	123.17606379644	154.734785555256
SAV_2915	0.748265621562116	0.992042983938291	448.861831595069	599.869643426893
SAV_2921	0.731008116405353	0.988246772395461	148.714717670403	203.437847450573
SAV_2926	0.581316710129314	0.974924689840935	32.1184936200778	55.2512822363786
SAV_2928	0.530109498139661	0.977952197207924	17.6833562633704	33.3579313810212
SAV_2934	1.37036762130214	0.963100128112621	278.776958964621	203.432243020836
SAV_2953	0.662227388539441	0.958469604363305	37.0556625769825	55.9561009077406
SAV_2959	0.470503338084656	0.974579778904248	9.37983428579891	19.9357443965918
SAV_2962	0.530441079966276	0.960840893702235	18.3818040159435	34.6538092734299
SAV_2972	0.809613761520225	0.990793398264315	622.029867987134	768.304465105853
SAV_2981	0.799600620209395	0.969241567049696	113.491585787366	141.935339867102
SAV_2985	3.10347852996068	0.97231680024491	37.4607768473349	12.0705770913806
SAV_3007	0.455274789056666	0.96308893957486	106.351100953076	233.59760634547
SAV_3012	0.509875058457628	0.999999999999989	208.651861799367	409.221550139242
SAV_3013	0.511379371373845	0.999999999999995	264.278759810934	516.795894799074
SAV_3049	0.642840992237898	0.962104398788511	14.8848830540462	23.1548442519635
SAV_3051	0.493986921275048	0.996421036015198	377.277663589339	763.740186917366
SAV_3052	0.618722119562616	0.998907141216894	280.723764711997	453.715417367727
SAV_3076	0.664914662822538	0.951721699785279	16.1811613387637	24.3356963585
SAV_3079	0.750963651194916	0.952829925141634	50.064437949104	66.6669257153028
SAV_3083	0.60536713351612	0.985728550642282	195.903295015872	323.610721774765
SAV_3085	0.615729615320633	0.963018146895814	60.4271411991276	98.1390852341266
SAV_3086	0.717190414986671	0.979228608448855	243.253805677009	339.17604110971
SAV_309	0.592953172160369	0.962857702929939	5.12695486042039	8.64647513688275
SAV_3095	1.31996762054376	0.950441107575203	319.447112227778	242.011324562782
SAV_3099	0.637282411804471	0.961267914145681	12.4267294138251	19.4995643746682
SAV_3104	0.588508829971388	0.979572371619868	15.5567352681239	26.4341577829516
SAV_3107	0.544425610251056	0.972852574564763	7.96612430190305	14.6321630575563
SAV_311	0.5932370977281	0.957641893520608	1.37412735119082	2.31632066917809
SAV_3114	0.671943337746341	0.992990216983867	80.6567161437216	120.034996424311
SAV_3116	0.850716210068526	0.987096664882141	1186.7226451249	1394.96888748518
SAV_3117	0.867554219529525	0.963235209735929	1530.04434252399	1763.62964767059
SAV_3119	1.41868900927693	0.970189196686923	518.587902802334	365.540227217693
SAV_3126	0.523272248695944	0.963913726224006	2.61728785405011	5.00177080013836
SAV_3139	0.464632843844629	0.988232365395816	6.94167895864166	14.9401383277221
SAV_3146	0.337041672054758	0.984715251012009	0.69926911793836	2.07472599359984
SAV_3147	0.492901215992872	0.962833660910683	1.66612686903149	3.38024499630284
SAV_316	0.24576895134379	0.991656337235482	2.12819921814952	8.65934938694727
SAV_3161	0.469555072240919	0.965923219696664	1.35455985250795	2.88477312372201
SAV_3162	0.520417053381475	0.977009993747107	4.62268014285223	8.88264539529553
SAV_3167	0.65170017282029	0.954345143664874	7.67895750660984	11.7829606725106
SAV_3171	0.633277287875431	0.951868454500833	7.05712984480394	11.1438227454513
SAV_3172	0.640421324447967	0.975449605278618	31.3866250311726	49.0093378108972
SAV_3173	0.65870917361861	0.969504112148369	42.5145584700511	64.5422292155094
SAV_3174	0.599877671751695	0.987867401671886	55.0894439695334	91.834463197584
SAV_3175	0.574362156154086	0.993125818634735	330.93461781774	576.177615937773
SAV_3176	0.713235462979944	0.97011968213945	96.4543244315093	135.234897082258
SAV_3177	1.23778789566404	0.952461917822449	522.29598927114	421.959199230124
SAV_3178	0.428270276497015	0.975650218751952	3.34745867215086	7.81622927355826
SAV_3179	0.636581654015143	0.973996923200465	30.087911304837	47.2648105943079
SAV_3180	0.544101765399983	0.996407034557922	68.3175403922461	125.560225561893
SAV_3181	0.525142674701082	0.997058855573633	69.8876828440131	133.083229017322
SAV_3182	0.547108964122337	0.990926331340992	40.574416230006	74.1614904721856
SAV_3188	0.607360457592823	0.955477590431992	27.3660011275632	45.0572650646768
SAV_3189	0.594835621593214	0.990836184055358	55.3247262143884	93.0084282212388
SAV_3215	1.34392173442949	0.999999999999843	4308.96060149473	3206.25858716687
SAV_3217	0.579996606711359	0.979541157161554	24.7713844852669	42.7095334673132
SAV_3219	0.585919002973295	0.988824183205548	82.869922223666	141.435798810306
SAV_3220	0.602222493482891	0.990831271693036	223.056060383179	370.388125314213
SAV_3226	1.71133331305218	0.962586427323942	102.221505216508	59.7320840054207
SAV_3234	0.670352970069643	0.97400173917999	37.2596946774491	55.5822027216172
SAV_3235	0.562788386378887	0.996154923326542	321.35372220502	571.002760509479
SAV_3237	0.637682515296811	0.961622216419866	17.9556273595933	28.1576284888975
SAV_3238	0.554764478732229	0.962776370513016	3.22560886684766	5.81437527186123
SAV_3258	0.67527893935445	0.957365356819969	11.2292614430685	16.6290710233069
SAV_3268	0.694769303165705	0.96367752723838	27.7648819579602	39.9627355892812
SAV_3271	0.590360069950583	0.984362519195751	15.6375671497317	26.4881856780061
SAV_3303	0.536377405233172	0.988864347274379	19.7030136846304	36.7334893162869
SAV_3309	0.708763453350186	0.962620266848364	42.8121552426667	60.4040107320743
SAV_3310	0.574752081691132	0.974486403789048	11.1194259826745	19.3464736133831
SAV_3311	0.629265091872201	0.973666906883581	23.9088371935562	37.9948570203095
SAV_3319	0.659931512784736	0.980576399180787	181.895915072314	275.628472877074
SAV_332	0.600598222054435	0.952490453020785	2.89026990118637	4.81231844360074
SAV_3321	0.490148461565748	0.966484352965216	8.47693189140819	17.2946210303898
SAV_3338	0.572268497821288	0.993978223262334	51.735686643513	90.4045685556317
SAV_3339	0.542528387143985	0.99870948416219	469.154629098365	864.75590994993
SAV_334	0.698134168247143	0.957269056945908	10.6248513550298	15.2189247257535
SAV_3351	0.536410924019847	0.968837872587733	5.29026886190426	9.86234363435246
SAV_3355	0.437181911792261	0.9795764470479	1.1618147809267	2.65750880717766
SAV_3359	0.625067036282908	0.959531010571169	4.08709227743604	6.53864632142624
SAV_3371	0.667734701142396	0.964438990629734	31.2731089554961	46.8346319309037
SAV_3391	0.438788476381852	0.976620359971249	1.87228968205138	4.26695271828888
SAV_3413	0.632854996059338	0.956229191701273	9.19609737280009	14.5311286630624
SAV_3424	0.511203121755712	0.978004047352491	1.46790015732607	2.87146164578301
SAV_3434	3.4478855225923	0.959300791018374	10.9436749021403	3.17402501632719
SAV_3435	0.721078474077847	0.974555461130907	90.4541392453657	125.442850531689
SAV_3439	0.0680494628068976	0.998626546116263	1.35955700103122	19.9789527345602
SAV_3440	0.487657341245276	0.980206793654326	3.65355821504668	7.49206031783915
SAV_3455	0.68194478875066	0.95190736531009	12.3983494083885	18.1808697902107
SAV_3464	0.555321189233492	0.98708441049266	45.1038042922252	81.2211116137705
SAV_3466	0.646713622148356	0.959325278741001	6.10935126344792	9.44676446299818
SAV_3467	0.432531813195987	0.996425783692687	196.98607381108	455.425630673373
SAV_3468	0.603046624300941	0.964197376854002	17.2753264826651	28.6467509915852
SAV_3471	0.699623665380648	0.964425817945042	42.4395181578311	60.6604954318416
SAV_3472	0.549036404963151	0.992090607484655	29.8780696824175	54.4191048395466
SAV_3473	0.531965661456706	0.978720018836066	5.20368049974458	9.78198571218883
SAV_3475	0.489055267014791	0.973289520514027	3.57652069906213	7.31312172731177
SAV_3477	0.568782514941508	0.976348386058448	2.74363530120024	4.82369838932617
SAV_3479	1.29029437319542	0.952494944771013	400.023174629956	310.024737718801
SAV_3498	0.631013188266916	0.980736795292445	47.2107997974277	74.817453383332
SAV_3500	0.549826003567687	0.98803218725991	95.5399863209283	173.764037533679
SAV_3501	0.641402127772539	0.990919399371341	286.775979431217	447.107932783342
SAV_3502	0.646238817145032	0.956193213439938	12.0553228218824	18.6545940943948
SAV_3509	0.430731692616109	0.988846542700623	13.6869369163435	31.776015442964
SAV_3515	0.496842700189782	0.999617919678587	513.639185765231	1033.80644531767
SAV_3539	0.636669454151036	0.95475465209883	4.0635361241552	6.38248952837498
SAV_3541	0.60464608376682	0.975492600946607	12.5872887694639	20.8176139851063
SAV_3549	1.46733489520804	0.966981257867039	227.525772601709	155.060561392463
SAV_3553	0.433646868839621	0.979921294621996	1.50225081325958	3.46422612776934
SAV_3572	0.57607464500888	0.990769620368116	33.5734572044963	58.279699506613
SAV_3579	0.578396687326613	0.968665649262845	3.36538241155315	5.81846764563636
SAV_3581	0.595622031276383	0.975382157067218	5.98291575730708	10.0448194377331
SAV_3585	0.389047607525778	0.979298796442445	1.47728973344325	3.79719526573715
SAV_3616	1.35824766484621	0.954382494416325	326.624426574748	240.474867013101
SAV_362	0.618863742728137	0.960447799546676	2.20722922633662	3.56658352064138
SAV_3621	2.09513067984297	0.952868804298238	196.983776036809	94.0198040780793
SAV_3622	1.86343481547178	0.951711031602162	194.690281289943	104.479255015235
SAV_3623	0.409176736491063	0.992569623326335	37.5515047593909	91.7733131199435
SAV_3624	0.390880225126124	0.990960211004784	17.7088954411002	45.3051710031791
SAV_3625	0.395518399339681	0.996526997924988	47.0415347505404	118.936400503937
SAV_363	0.576643231256131	0.959384274588318	6.13498796792203	10.6391398275115
SAV_3636	0.429827681816811	0.979715887962465	1.47049054434728	3.42111643003484
SAV_3662	0.531402252494738	0.953820215683153	0.727837267665939	1.36965408830883
SAV_3678	1.77776368427297	0.988912869435394	132.316919442512	74.4288572283578
SAV_3685	0.551131375018729	0.975771527418282	6.93103087812349	12.5760049096968
SAV_3686	0.652018110821807	0.99844802808223	247.152868055204	379.058286806928
SAV_3687	0.641144533273439	0.971403993250371	10.9823123658646	17.1292302997471
SAV_3703	1.58192597942747	0.965094288229995	291.778612115182	184.445173737385
SAV_3722	0.426681198553002	0.989707103536446	8.54995072264386	20.0382645207691
SAV_3730	0.265101551618649	0.990862659603529	0.689285317195394	2.60008028239283
SAV_3734	0.579430436020692	0.971973868750276	2.19176378546948	3.78261763486516
SAV_3744	0.641506416819931	0.96446716550935	21.3284900481568	33.2475085033228
SAV_3745	0.619080094124677	0.967759419413596	17.1110436651314	27.639466730593
SAV_3766	0.732480213761063	0.962365265457605	54.0006412777969	73.7230033839686
SAV_3769	0.541100478469984	0.993068263322522	42.294080793423	78.163081490916
SAV_377	0.471173441226903	0.980736859982454	4.580051478793	9.72052131560486
SAV_3770	0.331744685191194	0.998361922277794	336.071716209141	1013.04325648941
SAV_3771	0.359308477340032	0.996416645574745	315.106466522107	876.980328587977
SAV_3772	0.336169335733551	0.997557134968684	225.920771693625	672.04455516636
SAV_3773	0.350824687290051	0.993863999697112	124.251229372176	354.169001993434
SAV_3774	0.212611242352899	0.993279304189165	8.71304654968582	40.9811186523412
SAV_3775	0.509035022331149	0.976168738970955	9.86445344569349	19.3787323326375
SAV_3776	0.529630200403014	0.979408144074713	1.32197019641763	2.49602495365955
SAV_3782	0.727629682026339	0.999020569597834	1934.68621331335	2658.88852681977
SAV_3783	0.668711622270127	0.991998673583404	129.676541323622	193.919975375034
SAV_3784	0.549323973731155	0.999738843939977	695.354223054877	1265.83629389383
SAV_3785	0.343959508125917	0.99618625211723	10.3337247395875	30.0434338794453
SAV_3795	0.550655693205182	0.98308201420881	13.3422303829031	24.2297147701179
SAV_380	0.530379188208518	0.965621986652904	1.95754632874283	3.69084302752321
SAV_3800	0.592226679539773	0.973177042386448	2.57843120015296	4.35379102163498
SAV_3801	0.524399980297642	0.964494543384608	1.40135627791244	2.67230421541406
SAV_3802	0.497044228320774	0.978824452289884	1.09981709162721	2.21271474239397
SAV_3803	0.563017042036677	0.963608070474977	3.37908668542511	6.00174849628261
SAV_3805	0.389031242347297	0.993848102972865	67.0100530140915	172.248513023718
SAV_3806	0.476363767695877	0.967679259247195	1.70972383486552	3.58911393100966
SAV_381	0.214994939215048	0.996420824868178	7.95707792420498	37.0105359375271
SAV_3819	0.338894473523571	0.992230815953704	11.8794998218889	35.0536841110885
SAV_382	0.236054080462897	0.992845983386481	1.46006628149877	6.18530414147305
SAV_383	0.207243479239402	0.992596565302724	0.684269483403806	3.30176604791196
SAV_3837	0.64181475796691	0.987511708332139	81.2948057689888	126.663970810687
SAV_384	0.272450848745757	0.988847598095285	1.40181090651443	5.14518825310234
SAV_3841	0.561762095580209	0.978034827362388	23.8527088865704	42.4605167814579
SAV_3842	0.647902528833089	0.980949311575595	72.5170875571555	111.925921461926
SAV_3844	0.59503087541485	0.980853418188884	21.1983054015901	35.6255553744347
SAV_3845	0.679168799745685	0.964393988698034	39.2470129545505	57.7868314463894
SAV_3847	0.648676832126608	0.980454617851497	36.2585744837461	55.8962069986017
SAV_385	0.309058464638506	0.982941694013224	1.82727593052426	5.91239567782605
SAV_3857	0.651982672036623	0.98330100082492	82.7462104974594	126.914738759823
SAV_386	0.300116681424096	0.991503975208916	1.14262869977858	3.80728153582349
SAV_3864	0.557821248493215	0.983226412282067	17.009833930054	30.4933416860704
SAV_3865	0.668027189254438	0.965483916447933	14.0589020595333	21.0454039680989
SAV_3867	0.654262676099929	0.969613076542508	18.9745171702362	29.0013749268774
SAV_387	0.290220293868127	0.9847992236221	1.32623352429132	4.56974771341782
SAV_388	0.241718424039703	0.995302589423748	0.786209883212884	3.25258567416337
SAV_3896	0.433424129281274	0.991900281364776	22.172849577826	51.1573954467974
SAV_3897	0.507945112426065	0.992738839660142	41.6474026205856	81.9919349586176
SAV_390	0.235484814898432	0.991367121969561	1.67668253893906	7.12013018615335
SAV_3907	0.614709627408283	0.994051611639544	194.432755994504	316.300164053497
SAV_391	0.304607932921822	0.984511534177071	1.46339048916956	4.80417720947912
SAV_3912	0.812669471595319	0.98700046977266	275.016819806333	338.411653715081
SAV_392	0.2958152018754	0.993880839610571	0.824240820124891	2.78633692555148
SAV_3928	0.69830595227689	0.956510084497658	32.8402830801098	47.0285022962085
SAV_393	0.255262064965128	0.991967738660258	0.576542907195927	2.25863136880402
SAV_3931	2.28741190133904	0.99746243938857	6976.09023460409	3049.77438935258
SAV_3932	0.737297039507204	0.979990462476698	745.39765550854	1010.9869097084
SAV_394	0.279804125079169	0.991854766636021	1.54070352700882	5.50636459191903
SAV_3944	0.778518790110111	0.957475684637847	99.5555911024223	127.878212275829
SAV_395	0.310660365647184	0.991215310988601	3.21255018748258	10.3410365232463
SAV_3951	0.468809139634457	0.980854478277533	6.30070557499013	13.4398095990683
SAV_3953	0.574977505313779	0.962592816605766	2.33959067205204	4.06901252732534
SAV_3957	0.704127622464931	0.978480566102061	63.0453457091945	89.5368164772352
SAV_3959	0.560581811446795	0.972501625943877	3.81911838940167	6.81277613974842
SAV_396	0.29441790209208	0.990774052130182	3.31807897193458	11.269963369608
SAV_3962	0.674959904379716	0.966276021712359	43.3287368151091	64.1945344219046
SAV_3963	0.461484638825652	0.99052401031547	124.055298907904	268.817829394256
SAV_3964	0.536267219595359	0.988581209665031	57.6567904772266	107.515037970681
SAV_397	0.326098796617979	0.986524126141274	2.06063114830813	6.31903941283823
SAV_3970	1.29820209756952	0.999483194072868	4267.36247614738	3287.13263068722
SAV_398	0.500753893718412	0.976665868321426	7.23851384067262	14.4552322637416
SAV_3983	0.278032475838628	0.992081533308371	0.733619773871871	2.63861180841935
SAV_399	0.20369888955745	0.990798247514625	1.11716828043788	5.48441026293763
SAV_3998	0.541279892507381	0.981816935475743	12.2438875915338	22.6202520378435
SAV_3999	0.473391594517051	0.990966329941263	8.70770603559145	18.3942979479282
SAV_400	0.153297765131819	0.998627927155941	8.99064901373446	58.6482719170987
SAV_401	0.464298794131357	0.986023920729232	10.1544539795249	21.8705155125862
SAV_4015	1.65724181721416	0.953502726387033	39.5221452609064	23.8481462695308
SAV_4022	3.13774453156261	0.974374696496937	366.871653861265	116.922091703419
SAV_4023	3.87863178316717	0.98814035032707	766.052078616294	197.505749821593
SAV_4037	0.654308163216937	0.970233057186587	66.9293387914155	102.290239605684
SAV_4045	0.462970961689266	0.985674254223014	132.73778587477	286.708663952579
SAV_4046	0.515042846069415	0.965387199625288	49.2244617079109	95.573527685261
SAV_4047	0.565142199830259	0.978822392080423	56.9218843042999	100.721348222441
SAV_4048	0.646009378710122	0.965845515873547	66.6934125020294	103.239077790473
SAV_4050	0.747362295767357	0.974733533287913	78.0764473255231	104.469342068371
SAV_4052	0.573323001063319	0.965950879445817	7.82638429038934	13.6509162825738
SAV_4055	0.438410914779572	0.975336841649589	0.753026002496778	1.71762603783574
SAV_4079	0.592125803880662	0.996483811759168	216.07816413985	364.919351130657
SAV_4087	0.692790582982364	0.96370144353337	23.5870216978616	34.0463947941135
SAV_4090	0.657274166379889	0.962721635302631	12.9251597590026	19.6647919850423
SAV_4099	0.662713725539329	0.991906331853606	91.1239657939912	137.501250211519
SAV_4100	0.626036452798335	0.995371515089436	93.5121342024711	149.371707964415
SAV_4101	0.67910847771667	0.988103979254364	99.6546794127289	146.743388843845
SAV_4102	0.692831535366756	0.984863100406264	80.4690627842802	116.145208000215
SAV_4103	0.742914567405649	0.985692513426144	137.181984333272	184.653781675501
SAV_4105	2.19386538881672	0.9686515593785	56.8638440365946	25.9194772507281
SAV_4106	3.86647595982209	1	1315.44153914831	340.217177817094
SAV_4107	0.62784127704828	0.956661488711981	20.3924002828282	32.480184129818
SAV_4108	0.67908579934685	0.96902793967792	87.2465033476146	128.476406709622
SAV_4109	0.59504631827931	0.991139832939772	60.430958254516	101.556729952155
SAV_4110	0.574552056570427	0.984205606522664	123.693112588367	215.286171503252
SAV_4111	0.702545889243817	0.986995817417526	188.664618145845	268.544191965757
SAV_4113	0.661426994526926	0.98442870526576	516.113081007131	780.302414745367
SAV_4114	0.608492117250223	0.985942444899375	108.401796803301	178.148235170521
SAV_4127	0.50805199553563	0.972473308184979	2.19678328945394	4.32393398462673
SAV_4129	0.200390262176324	0.999393714285713	11.0698108338073	55.2412612947576
SAV_4138	1.3988165873006	0.980170206179745	309.226940557932	221.063249725019
SAV_4139	1.44037707107486	0.986618068136344	254.540256100992	176.717792314651
SAV_4140	1.49458237709823	0.980224986410542	190.609437430331	127.533577507052
SAV_4147	0.685170139227949	0.990872329482992	141.829543718548	206.999014694893
SAV_4148	0.665286109112874	0.983323488937115	84.9855438853735	127.742850363579
SAV_4167	0.502442687926137	0.95327666612887	0.732111773270223	1.45710504076009
SAV_4179	0.645382390574237	0.993923183803993	92.0517198566583	142.631285267567
SAV_4196	0.565661823742118	0.95106098221783	3.99746572576386	7.06688264609896
SAV_4198	0.671597499468979	0.950595660265107	78.5260296079273	116.924243568531
SAV_4200	0.60507710512595	0.960076573405824	5.14817379307356	8.50829381819354
SAV_4201	0.325823877003343	0.990825091959521	7.24081453934266	22.223093672378
SAV_4202	0.360049517957897	0.996727759944386	38.1738162432113	106.023794892777
SAV_4203	0.626625851294268	0.986454034143477	90.2042128665817	143.952268614946
SAV_4204	0.463946550826183	0.951350981826049	1.43509402395184	3.09323136770015
SAV_4206	0.590524109878564	0.98485261321728	30.6031528185135	51.8237144031372
SAV_4209	0.664229972363971	0.962518962520878	33.3033748753046	50.1383199508132
SAV_4211	0.691253000345883	0.958571394427892	56.8427280226962	82.2314376852668
SAV_4223	0.641910920374662	0.979747334817749	295.799894112965	460.811437730825
SAV_4229	0.672049373477107	0.955690118209239	30.7429934039644	45.7451410822744
SAV_4235	0.726335837335673	0.996406773326839	194.917951587943	268.357888415552
SAV_4236	0.815683372649507	0.970329002057002	196.007022770793	240.297926061827
SAV_4247	0.66312859027107	0.972146411457563	72.3357654649502	109.082561853322
SAV_4248	0.613427297490988	0.985460783321349	125.775109500724	205.036701195339
SAV_4249	0.613680289749837	0.986736145426181	142.94830556216	232.936119914218
SAV_4250	0.617423500128176	0.986583285496932	140.370778670229	227.349264550326
SAV_4262	0.295767775772747	0.993360563837246	11.2527475412	38.0458875609425
SAV_4264	0.584879482167276	0.997800295465218	152.756319835249	261.17571994355
SAV_4265	0.65476111369928	0.99908035442871	266.809476772421	407.491329570561
SAV_4267	0.604658607371403	0.968285374271175	46.0881887645893	76.2218352682446
SAV_4268	0.556173689712827	0.976107932125267	16.0211551670212	28.8060285183456
SAV_4276	0.467361711747488	0.998278551075018	42.9644476966643	91.9297550841685
SAV_4277	0.545366453743291	0.97707159847717	4.66931094657887	8.56178614311463
SAV_4278	0.553058780157076	0.978110798797622	8.47550274510153	15.3247774905488
SAV_4286	0.812766044814311	0.956936774386481	225.060568251376	276.906952114116
SAV_4287	0.745661121000272	0.96660402192813	116.684894687453	156.485153109398
SAV_4289	0.737962961125602	0.978823230561486	266.732506112995	361.444300275115
SAV_4290	0.847744886695237	0.958077168374063	280.718685370355	331.135804858323
SAV_4295	1.67187495917676	0.989579076990438	395.433507063479	236.520981962786
SAV_4296	1.65398954898693	0.987293685101156	659.294961390453	398.608904024982
SAV_4321	1.49994605601293	0.99635141382329	2595.64956779845	1730.49527840892
SAV_4322	1.45151103272492	0.998224359228211	1902.06152875134	1310.40101374951
SAV_4324	0.502135928167684	0.968827161828939	7.93592843652039	15.8043429903113
SAV_4326	0.566482660607038	0.967857575218248	7.7926313621225	13.756169259924
SAV_4327	0.614850010641094	0.96135938712758	9.12031085367881	14.833391389502
SAV_4328	0.789827107982144	0.992110085440876	314.010495054255	397.568647468294
SAV_4330	0.694502328275461	0.962598564605985	50.268342478878	72.3803800682725
SAV_4338	0.829180590207566	0.972992841395178	246.909731637139	297.775580558791
SAV_4341	0.812028230048068	0.975429480750003	140.84586726578	173.449471402543
SAV_4343	0.840044151016734	0.950580479634332	148.376873316699	176.629851106175
SAV_4350	1.86798284757406	0.971235773776489	311.205029862323	166.599511481855
SAV_4351	1.9728499000117	0.970152910086264	171.10899412593	86.7318867618441
SAV_4352	2.19968950167369	0.991259771072734	358.540830507009	162.996109330069
SAV_4354	2.05514843392171	0.98935909097967	461.5932544867	224.603365317935
SAV_4357	1.76127636155285	0.963289656119818	177.712082646489	100.899601292444
SAV_4358	1.74342057596757	0.980515059073411	1279.51025980431	733.907972317123
SAV_4359	2.18084529772222	0.989556188725385	128.441787724957	58.8954144794716
SAV_4360	2.33418366392252	0.980953778928199	41.4364120349784	17.7519929881378
SAV_4362	1.93846754722285	0.971598885743841	458.663038995941	236.611151759051
SAV_4363	1.80134857902092	0.986513105025316	470.122644570804	260.983715226471
SAV_4364	1.39036952163247	0.969335873208367	422.532671646889	303.899549776366
SAV_4379	2.10918545908173	0.980550859752555	151.593182083012	71.8728556705538
SAV_4382	0.547923889753347	0.99659739189655	52.5236222003134	95.8593395589255
SAV_4390	1.45330650587114	0.962685871081373	928.443443301902	638.849024311892
SAV_4396	0.477200295754993	0.981174147255674	1.80803165338433	3.78883179551217
SAV_4398	0.485265573715164	0.973414359545325	2.02468827012711	4.17233032754872
SAV_44	0.645997260071054	0.954820202095301	5.16153700871326	7.99002925824413
SAV_440	0.895871355869695	0.950692087666511	233.622584661215	260.776933128327
SAV_4403	0.78610994875418	0.950890346150478	71.9438660360164	91.5188341656691
SAV_441	0.673856697678394	0.963948440926801	10.4213266287194	15.4651970732405
SAV_4422	0.674707121544059	0.987483672181973	311.945556362938	462.342172480786
SAV_4426	0.538337993497972	0.970914596873247	1.53812431771821	2.85717214147176
SAV_4431	0.637678661324431	0.971537451625544	26.7861279510995	42.0056833883478
SAV_4434	0.490043421710883	0.986185901340106	27.4211835841412	55.9566405123977
SAV_4435	0.401824816567313	0.984933071599895	1.892426061133	4.70957985447368
SAV_4443	0.545839925981524	0.968332202804081	6.58473545832456	12.0634917764287
SAV_4448	1.5846331894083	0.972785396237477	133.337985324291	84.1443850952528
SAV_4480	0.218320698699887	0.985859933246296	1.4857618633917	6.8054099874153
SAV_4481	0.66378162481545	0.970801785820516	27.3363663710052	41.1827705815229
SAV_4484	1.14256043953472	0.996054954486593	3389.44787842867	2966.53705234966
SAV_4485	1.2520236281525	0.957129914892599	612.956395104484	489.572545854403
SAV_4502	0.601141222299575	0.955958252987545	2.60902836404072	4.34012552667787
SAV_4512	0.253174651231966	0.999794975155827	62.6757406097821	247.559304633372
SAV_4514	1.37649056071772	0.965481445969947	201.120734278787	146.111233900449
SAV_4524	0.728393786872857	0.959358604360522	32.5093748698829	44.6315927672204
SAV_4534	0.597066648894031	0.966529947060703	7.17390776051061	12.0152545344797
SAV_4536	0.645980218947227	0.960894047561359	16.0799472520665	24.892321437137
SAV_4540	0.409353074991221	0.973288374451699	9.6976588195567	23.6902063573473
SAV_4541	0.441063626366285	0.96318352981796	7.39077436273057	16.7567079235703
SAV_4547	1.8745506228051	1	307.169265419814	163.862880886173
SAV_4559	1.27629716894893	0.960521816813772	424.071576011409	332.267113277894
SAV_4562	1.69322189613647	0.950593580657719	114.624312511953	67.6959781665349
SAV_4579	0.718739386643017	0.964036132642968	41.5911604673532	57.8668168744879
SAV_458	1.77451117606299	0.965687494685845	56.7992005730769	32.0083645227268
SAV_4584	0.700290325060771	0.974837112179308	346.800191093177	495.223450449757
SAV_4585	0.74114511720009	0.998566255083837	595.565897821689	803.575283706418
SAV_459	2.38860210584213	0.999999999999991	1407.21219399176	589.136294634402
SAV_4593	0.699114168576757	0.974880276244624	59.9320126102538	85.7256443997727
SAV_460	2.39891475345584	0.99749379963361	304.741384145548	127.033019287802
SAV_4602	0.810479095290733	0.998424317777939	667.664377594697	823.789757779248
SAV_461	2.02427835157055	0.990248364996756	111.407807793276	55.0358144702972
SAV_4616	0.459959632978428	0.998662536965287	252.648439765736	549.283940700912
SAV_4619	0.578259302463235	0.983861789724588	77.8103127655114	134.559552149113
SAV_4620	0.51931357816681	0.974902826862325	8.6966615224631	16.7464551055309
SAV_4627	0.680965111900513	0.950079629661888	155.075552357291	227.72907105988
SAV_4631	0.618524321110673	0.958107668598153	6.90080847281175	11.1568910668219
SAV_4659	0.7743409129714	0.968687072144154	100.821263268795	130.202681506148
SAV_466	0.559939188276693	0.962285514733265	28.4146349966006	50.7459302572685
SAV_4664	0.751174838010187	0.986910120172152	502.785705242155	669.332464029282
SAV_4666	0.81016501225561	0.999591358532016	3007.99662483584	3712.81970874201
SAV_47	1.29318522289863	0.979708055990899	697.804547389047	539.601392772599
SAV_4721	0.381470428972192	0.984912932134511	3.38703413162215	8.87889040507791
SAV_4730	0.426085597950153	0.980681675777173	7.43274523882134	17.4442536302081
SAV_4732	0.725906225025395	0.980672571493506	79.3681399934683	109.336629522211
SAV_4735	0.709534738027089	0.987699060696321	409.86411628644	577.651937699479
SAV_4745	0.695849120357359	0.961381736891308	19.063751293795	27.396386279837
SAV_4746	0.422089572530731	0.998443900103585	28.1201006332687	66.6211687359828
SAV_4747	0.570233781209383	0.963541253595497	4.02466462233458	7.05792037398916
SAV_4761	0.614089662069229	0.956829286280106	2.52273336042507	4.10808635326069
SAV_4765	0.473607527370554	0.959110077459227	0.889196147483891	1.87749580844009
SAV_4766	0.367779975777817	0.983253414104775	1.96394541503574	5.34000093638105
SAV_4776	0.76898712548716	0.976074546304797	151.122178808384	196.521077921359
SAV_4777	0.527916228104281	0.9805136173332	10.230780197473	19.3795523850653
SAV_4784	3.73574552748411	0.986869575504924	112.696128877808	30.1669715050706
SAV_4785	4.28692985290633	0.963259971427577	9.04533740223317	2.10998026853667
SAV_4786	4.71866825321305	0.970996632093373	9.65282987643169	2.04566826028909
SAV_4787	0.534214557310557	0.967154369093368	5.4898386339605	10.2764676829446
SAV_4788	0.538466297954658	0.974363056992275	4.74877459076081	8.81907485909301
SAV_479	0.246350138724902	0.984707926985876	0.400448736967544	1.62552673621476
SAV_480	0.177221066154708	0.992279983355884	0.987071011434873	5.56971602108067
SAV_4803	0.681370584469552	0.970388482087012	25.942313487608	38.0737209367559
SAV_4807	0.546664215756752	0.965503715265283	1.13110037647633	2.06909533105352
SAV_4832	0.609112060237584	0.980806420355672	27.8296324872218	45.6888548165782
SAV_4834	0.588548411124982	0.975370994513888	7.72090303847357	13.1185521743495
SAV_4836	0.641094526350622	0.964129278569293	36.4192502441876	56.8079257383481
SAV_4839	0.781791798922376	0.980343889381559	119.719153760552	153.134317762828
SAV_4840	0.758877955846401	0.992134793739963	323.041266868188	425.682765429508
SAV_4841	0.738259560209017	0.990848279449677	206.528300037516	279.750254746506
SAV_4842	0.709364300066917	0.996158664934217	404.978190838006	570.902977214674
SAV_4849	0.848517663850036	0.953687367455234	194.222289900836	228.895989058823
SAV_4859	0.663581705928811	0.979487788744055	76.5423190156077	115.347241088378
SAV_4868	0.706297034820522	0.979977748254984	72.9227714852395	103.246605734045
SAV_4876	1.11641922297752	0.9509233275056	542.961325595135	486.341792061807
SAV_4877	1.10088280051065	0.978473205968886	1289.3004302651	1171.1513974667
SAV_4878	0.724296835402754	0.990805248320877	134.684361945049	185.95188514134
SAV_4879	0.611380576697848	0.958420092559366	8.89169679641081	14.5436363785649
SAV_4880	0.587693510793032	0.961418034462181	7.36372872722413	12.5298792516656
SAV_4884	0.662393902795131	0.975187194465997	27.9134760312321	42.1402973569721
SAV_4887	0.692835602811344	0.959076573419661	8.75797010203538	12.6407622046238
SAV_4888	0.58633645035836	0.980863380245351	26.4677354567681	45.1408665461467
SAV_4919	0.788783661623407	0.968973562261802	1821.96876263096	2309.84597079653
SAV_4926	0.822175580828819	0.966503868827636	777.603183090944	945.787251802173
SAV_4928	0.767988601658995	0.979049059759668	404.375386569923	526.538265927904
SAV_4929	0.825422919242727	0.956833374218693	612.792853546121	742.398641060657
SAV_4930	0.84735902158826	0.950412777671362	331.076958514595	390.71627265387
SAV_4931	0.833478274835383	0.96083051899847	412.377331186723	494.766742742239
SAV_4933	0.77092385531033	0.988879733602855	535.159931084143	694.180011939983
SAV_4935	0.785756367184378	0.975035095139922	337.793988891186	429.896597722284
SAV_4936	0.814906882921543	0.958550583675913	265.169951772208	325.399082189048
SAV_4937	0.773494922341946	0.97858166475597	195.4283597499	252.65629302154
SAV_4938	0.769948490488911	0.952017918648664	320.976578069989	416.880586214503
SAV_4939	0.768847392502704	0.961739422150292	148.481811418023	193.122605169661
SAV_494	0.519993518467472	0.975197743361426	1.83418186387925	3.52731678134174
SAV_4940	0.801455662983848	0.967791057933577	313.653769509447	391.355110452028
SAV_4941	0.808158263216351	0.962788230043181	438.009749286104	541.985115072498
SAV_4942	0.806608163761107	0.955018348444365	269.913281780025	334.627510489672
SAV_4945	0.802666468822071	0.974380382670325	479.1381966173	596.93311634214
SAV_4946	0.737954535128485	0.998744682034926	524.155233735486	710.281201326618
SAV_4947	0.766081229835418	0.988400813396021	241.877095258234	315.732961255555
SAV_4953	0.854907824282007	0.990839780551945	1094.75173961741	1280.54944465719
SAV_4957	0.938106418135217	0.950484019609371	1353.69405721488	1443.00692442311
SAV_4962	0.311685139097201	0.991933330145904	0.857512759831709	2.75121477499859
SAV_4963	0.625454150976664	0.987294717660739	45.564086902957	72.8496034950083
SAV_4981	0.587505046278092	0.965838846788788	1.37067472522683	2.3330433226237
SAV_4984	0.627499229053098	0.953470044434067	2.4928296578844	3.9726417857853
SAV_4991	2.50364183003124	0.999999999999828	960.704527326081	383.722829600628
SAV_4992	1.76334893304283	0.99029994412533	1108.72278021162	628.759719324756
SAV_5004	0.533814049625206	0.999999999999998	813.290844382814	1523.54709463685
SAV_5005	0.851496187519172	0.960308268276924	290.059219888624	340.64652800585
SAV_5006	0.770137638986292	0.965216721529661	145.43655563552	188.844887294372
SAV_5007	0.654340567518333	0.95513365102949	7.97719782945132	12.1912016852414
SAV_5016	0.59606395028432	0.992009494003479	100.744827531561	169.016810165262
SAV_5017	0.663515673682829	0.988235333267108	87.2270053898061	131.461861188078
SAV_5019	0.396944020840407	0.98392336502314	3.01006765544119	7.58310365544314
SAV_5028	0.657580792343236	0.989076242895614	93.1119907662919	141.597795815317
SAV_5033	0.667379664335627	0.98761255247925	63.5878729827304	95.2799079456996
SAV_5042	0.620932566283922	0.980343322902059	44.2895372067495	71.3274510174396
SAV_5047	0.385252305366966	0.982685561519116	1.28424379578025	3.33351359067654
SAV_5053	1.25033934534288	0.981411621525594	1007.76233469426	805.991060305233
SAV_5066	0.589135312629416	0.989424542209433	75.1009473057339	127.476567260151
SAV_5067	1.19316846395738	0.971029703985681	3632.56701311535	3044.47118981608
SAV_5070	0.611384946363801	0.980469973575711	13.8070028520673	22.5831580155582
SAV_5071	0.849612443358852	0.988793574197546	2173.24970360209	2557.93064307107
SAV_5095	0.587145551002843	0.964208236595438	1.37140854587641	2.33572160009396
SAV_5096	0.540992523968234	0.968938878112819	7.56014589081913	13.974584778667
SAV_5097	0.61369805385348	0.963386446263421	12.8504372753366	20.9393482587198
SAV_5098	0.656532047979395	0.972240265526129	36.3348988373843	55.3436788793662
SAV_51	0.625698975852585	0.963700898450005	5.50865814549735	8.8040069715492
SAV_5102	1.45252868759506	0.972608954530691	557.08937212746	383.530719141822
SAV_5115	0.468678259903536	0.993102070812244	72.512918741622	154.717905534058
SAV_5116	0.566024381058124	0.978092681352921	31.1319811598901	55.0011310496768
SAV_5122	0.618316844295848	0.957916063683117	12.3840126907751	20.0285869696438
SAV_5123	0.491434512982865	0.992060380797399	12.7091452337259	25.861320070064
SAV_5124	0.700912830179737	0.962718780065363	21.5800929083129	30.7885545521817
SAV_5140	0.520666987575488	0.975437743718001	5.0777144701292	9.7523265182873
SAV_5141	0.499035661835151	0.995468370200088	48.3108737128223	96.8084596102094
SAV_5149	1.89980901014465	0.997719358417934	686.651599884917	361.431910375368
SAV_5152	0.645518418602285	0.955875353895952	28.3987629611237	43.9937299118659
SAV_5154	0.746130500995316	0.990842712962886	380.354545600182	509.769464045231
SAV_5157	0.644090560589675	0.990902035315954	101.940451334038	158.270369993794
SAV_5158	0.611322192475681	0.974407715818651	85.9886221392105	140.660069596003
SAV_5180	0.421511463195588	0.989093127153913	3.27790928783751	7.77656024580405
SAV_5182	0.559682122491625	0.963827771082492	3.07787754679353	5.49933153678602
SAV_5196	0.599972027220091	0.974323695925982	8.95694496803881	14.9289376198752
SAV_5217	0.779906878296822	0.96178321708909	86.8409211435618	111.347807744954
SAV_5218	0.589022362946679	0.99329836241628	105.210176817424	178.618306257666
SAV_5219	0.591880411815429	0.996364546971552	125.991309465532	212.866158349604
SAV_5220	0.643868624931904	0.966433330930348	11.7378040072822	18.2301226566578
SAV_5226	0.689103868862664	0.995566756954421	249.833982154396	362.549092296835
SAV_5239	0.568889214302538	0.997036527816049	82.3588292390025	144.77129671016
SAV_524	1.64914246659203	0.957385605351688	190.422614968608	115.467655964326
SAV_5246	0.581636709861131	0.980366895061072	37.7293530192865	64.8675580127922
SAV_5250	0.63656122400209	0.973213637936256	13.4180719420984	21.0789967031582
SAV_5252	0.515540690674205	0.97236044172829	0.734970174608425	1.42562980556832
SAV_5265	0.610276768489204	0.983702389666578	114.603171295342	187.788847966559
SAV_5269	3.40655365129971	0.972094578016739	141.27329598944	41.4710321487347
SAV_5270	3.72137604928808	0.963965082322472	67.5444900847989	18.1504070511016
SAV_5271	3.64893340882954	0.979524799051253	206.106024085227	56.4839094039096
SAV_5272	3.40129401798587	0.970941952368156	196.193481687899	57.6820118021076
SAV_5273	3.105504972	0.97837937113973	0.674641755968545	1.60609451079223
SAV_5274	2.66174139251238	0.988978111964426	145.417364207969	54.6324164387404
SAV_5275	3.2779478938801	0.997975983900965	798.312904008983	243.540449651267
SAV_5276	2.80472532524316	0.989799744939859	411.803730287369	146.824976613946
SAV_5277	3.19975113537423	0.992081352261402	403.652656366944	126.15126592329
SAV_5278	2.97029907768275	0.995087145475587	460.627252339	155.077734696788
SAV_5279	2.04035950723382	0.968800135398673	48.7371990739862	23.8865743518213
SAV_53	0.536448369044373	0.975382935093985	6.16788599763183	11.4976321181091
SAV_5304	0.542927445530467	0.988849738699643	14.107885266115	25.9848445354073
SAV_5305	0.634823810324634	0.973498804876961	15.834134572806	24.9425656619729
SAV_5306	0.642446225551874	0.994069831779252	208.937888995191	325.222377663919
SAV_5307	0.606108355203794	0.992131497517388	108.294975634133	178.672632878853
SAV_5313	0.636791539117277	0.968065309294024	25.0022328562484	39.2628220075075
SAV_5324	1.31986814717771	0.955646768922985	286.990222293902	217.438554682585
SAV_5330	1.84324885363207	0.981110827676633	241.272866062584	130.895438012704
SAV_5337	0.563373934691373	0.97300003786913	8.30135771900735	14.7350759554664
SAV_5347	0.33313590205209	0.975431223444132	12.7111534224309	38.1560598666527
SAV_5349	0.460594569709704	0.961689998822771	45.5863321662248	98.9727955215717
SAV_5350	0.380834311747701	0.984587706500993	18.8236386090717	49.427370455901
SAV_5360	0.268461602963236	0.963317228346192	1.48363361251021	5.5264276013184
SAV_5362	0.403618992165523	0.966130634870771	8.89708287000655	22.0432711113799
SAV_5367	1.16170719332507	0.956127035228436	802.416581032649	690.721883830251
SAV_5398	0.373011191443413	0.976467746374278	8.71879926413902	23.3740956414754
SAV_5399	0.367569551285971	0.978188273620522	8.17803429487328	22.248943815563
SAV_5405	0.342048034535068	0.985912429176177	12.7931959287804	37.4017524941188
SAV_5406	0.351499478974047	0.992512512949437	826.468364943687	2351.26483645431
SAV_5408	0.670276457067272	0.979747493797404	29.0075798104047	43.2770381602309
SAV_5410	0.585596803283628	0.974634350577867	3.14244394908007	5.36622456177934
SAV_5413	2.97622672264057	0.954275328470306	7.93265960322753	2.66534116600818
SAV_5422	0.409935825177671	0.979945250935499	6.89145541865221	16.8110591838744
SAV_5423	0.330945875381428	0.998295393922651	78.1492489980479	236.139063247058
SAV_5424	0.610844376477161	0.979049136896944	37.9395313611375	62.1099789441313
SAV_5446	1.32037103689783	0.971336839620032	1366.26158832587	1034.75579980598
SAV_5449	0.900574843555902	0.973546547115055	1053.82028429023	1170.16402560085
SAV_5458	0.652337593685979	0.97883830628288	39.0953700283105	59.9311926933497
SAV_5463	0.556904311281151	0.974790583123677	15.2746545289237	27.4277900520909
SAV_5465	0.600631416087225	0.996871336786983	130.942113202021	218.007433002814
SAV_5466	1.4858705466858	0.968096147767489	276.593098371252	186.148853268669
SAV_5468	1.31981270958824	0.968298614523556	340.82739565903	258.239213172422
SAV_5472	0.570786758624359	0.984242746549523	30.0873687972153	52.7121001715741
SAV_5474	0.746230903238315	0.975437082822351	116.300501251539	155.850556103809
SAV_5476	0.63967256121487	0.990820974896867	116.239925848668	181.717855191263
SAV_5482	0.680479130324689	0.972760500118112	36.548558986771	53.7100365875026
SAV_5486	0.566154160816294	0.987707046395938	42.7120678477613	75.4424692140001
SAV_5487	0.544090922000563	0.997308966410117	103.178573338	189.634800298861
SAV_5488	0.837563621532813	0.9905932305576	343.748021377432	410.414221129069
SAV_5489	0.823296594188567	0.983598615801808	351.882274629794	427.406450012836
SAV_5492	0.587753228300991	0.955569447256154	2.40187489378486	4.08653628450144
SAV_5494	0.509799265095525	0.99979253621588	74.5724303257641	146.278026336093
SAV_5495	0.503185302829471	0.999568584782233	431.219399041129	856.979320771753
SAV_5496	0.513851156663829	0.999999999999998	643.461639673813	1252.23351417846
SAV_55	0.461045924561227	0.981565148253416	22.4427722628715	48.6779539028136
SAV_5502	0.683338913482654	0.974691500578019	31.58209591415	46.2173239237775
SAV_5518	0.559405786230171	0.966171253106338	1.92237012297616	3.43645019464491
SAV_5527	0.451357578488222	0.997090114459523	21.1200595553836	46.7923007432891
SAV_5528	0.464226800449803	0.998418283828185	45.1526673069572	97.2642408047262
SAV_5529	0.460085477565014	0.991904641404918	19.1520899923423	41.6272430368897
SAV_5530	0.498593219978394	0.998431943408041	54.2831866276277	108.872693114399
SAV_5531	0.597914387346588	0.988838980638131	51.4306048120572	86.0166704472439
SAV_5532	0.55048748171591	0.990799775483697	40.2605751634664	73.1362228946083
SAV_5533	0.611992801856243	0.998758019448331	275.735402466409	450.553342506762
SAV_5547	0.724253609399885	0.971256317249548	51.9320651449635	71.7042545193448
SAV_5562	0.775761121533655	0.973355733997203	104.488294060724	134.691325925375
SAV_5563	0.534571841621175	0.986260675822439	18.3096272083762	34.2510132087192
SAV_5564	0.564736025712703	0.998027526492977	123.012553762237	217.823103470323
SAV_5565	0.634389440252607	0.98617379065207	153.020895097002	241.209713446792
SAV_5569	1.42186184363192	0.960825557262443	336.06055364772	236.352466417769
SAV_5570	1.32966767630153	0.954744157029646	269.660701601499	202.803081106371
SAV_5574	0.724892636744405	0.97007122694908	112.660230745567	155.41643691063
SAV_5583	0.768768330468523	0.990760348980523	214.929442395399	279.57634813652
SAV_5584	0.68291732705081	0.988690039958312	77.3925462888597	113.326376741795
SAV_5597	0.56461583549409	0.962909452899264	2.0015358898422	3.54495174243683
SAV_5598	0.22891911977615	0.999999999999999	26.9228365992114	117.608510051664
SAV_5599	0.212910118129151	0.999999999999997	27.173731664372	127.630062409192
SAV_56	0.505642219672455	0.968326295376176	13.7205731055036	27.1349435859836
SAV_5600	0.185339999483989	0.999999999999968	188.452691368417	1016.79449602403
SAV_5601	0.688148083491512	0.990792625732798	112.891302979826	164.050886267154
SAV_5602	0.384945919255788	0.999020197192996	64.4434516847495	167.409104659006
SAV_5607	0.550875111855245	0.954689638320107	5.27059897058225	9.56768395804241
SAV_5608	0.519293280559126	0.958478686978443	5.07927085184608	9.78112184771042
SAV_5609	0.536246392991032	0.958985562401687	7.91383173557397	14.7578274446432
SAV_5610	0.507228923739683	0.960039783651767	5.25874742573706	10.3676016481188
SAV_5611	0.526172169890742	0.979882528240891	25.6109878393447	48.6741589633346
SAV_5612	0.524000745524275	0.974672065832606	2.80409580832619	5.35132026486074
SAV_5619	2.0445738579916	0.986607749251187	1130.82365699379	553.085256653241
SAV_5626	1.31899289323304	0.961662586679705	253.295756329518	192.037241162576
SAV_5630	0.586687091666183	0.96368349920089	2.68037159996204	4.56865616788981
SAV_5634	0.737402808579072	0.976273920850937	1089.06226447648	1476.889227714
SAV_5639	0.66981406759827	0.951902446682456	29.1854890048193	43.5725232070278
SAV_5641	0.585836481219888	0.974031567834759	13.4823926855291	23.0139179066737
SAV_5645	0.595524217009429	0.962238705454643	1.59092723415026	2.67147361720988
SAV_5675	0.694219916142965	0.970756650016055	147.08042778537	211.864316141401
SAV_5679	0.298313653950216	0.999999999999994	63.5361495470388	212.984383066965
SAV_5680	0.71215415299214	0.979371641084809	61.5977965567431	86.4950324279341
SAV_5686	0.286223418581788	0.995534570276455	26.8841989811542	93.9273212316556
SAV_5687	0.259632785834086	0.990911351207728	7.50471239521536	28.9051029172068
SAV_5688	0.28396566069854	0.991774034609886	14.3635519649712	50.5820032240436
SAV_5689	0.294342007238973	0.994988386838957	109.24314564069	371.143577722485
SAV_5695	0.398738314943215	0.990847618275967	21.3294858343455	53.4924411198935
SAV_5696	0.406552920884066	0.995280932596149	43.8194989307968	107.783013427894
SAV_5697	0.421693323594247	0.995584853573568	83.1373037550958	197.151102717221
SAV_5698	0.363181575887797	0.995849366686155	29.3993680347346	80.949502911506
SAV_5699	0.514716332514259	0.986866506289635	18.8774111188864	36.6753684047192
SAV_57	0.420210276510521	0.99129403317854	129.434074566985	308.022154150588
SAV_5700	0.640092472492943	0.988282001028928	68.6513088353322	107.252173374198
SAV_5704	0.465842503639781	0.978017821899613	0.873635140088312	1.87538735358477
SAV_5709	1.92030140630139	0.950049482509471	137.167138990812	71.4300049672952
SAV_5713	0.778932209557793	0.99807547832843	600.721263562565	771.211225048198
SAV_5715	0.679222296286516	0.961433202461631	64.6186917921808	95.136293589695
SAV_5716	0.736948190838458	0.96867849739948	51.2820974221029	69.5871135306771
SAV_5717	0.55496015652504	0.976348762412813	7.32607186746113	13.2010771968466
SAV_5718	0.428880381468903	0.990873437134679	28.6935750577434	66.9034451038976
SAV_5730	0.459732331150591	0.976357413066245	1.5844549367901	3.44647271777606
SAV_5732	0.430799562655603	0.985960207942271	1.73215340507946	4.02078728771646
SAV_5734	0.346260902995058	0.986917523272362	1.43722611217819	4.15070283634853
SAV_5735	0.242355894990578	0.998402687653925	4.68652689098563	19.3373752727072
SAV_5736	0.182719275776815	0.998886292294868	1.04195064171534	5.70246700730167
SAV_5737	0.190744291718064	0.999391900200636	1.924997031955	10.0920295680476
SAV_5738	0.398434264264231	0.991783364873434	3.2264165799915	8.09773874731774
SAV_5739	0.677554622240295	0.966249814730578	41.6631262737123	61.49043177649
SAV_5740	0.542571995321809	0.984296552758217	13.0499373393664	24.0519920893194
SAV_5751	0.796464506481479	0.955836311675149	128.509451867472	161.349879149273
SAV_5754	0.634219721888547	0.962169940899102	9.87798628750788	15.5750222621487
SAV_5766	0.639978432749112	0.962737841620178	14.2122762897695	22.2074300671646
SAV_5767	0.562190721361429	0.975804037494066	6.76319236055965	12.030067561737
SAV_5768	0.585970415856598	0.970495685909881	11.3628810460619	19.3915609706185
SAV_5769	0.557585918848337	0.97365494668933	12.2623139935303	21.9917927964491
SAV_5779	0.634335312679388	0.971741186702751	16.716051056909	26.3520739312172
SAV_5782	0.585567824391103	0.978227916138425	12.3855578947614	21.1513634780743
SAV_5786	0.821925820727262	0.967792827568477	222.916632202718	271.21259191672
SAV_5787	0.784751190105218	0.976912646033704	152.786027502337	194.693591330332
SAV_5792	0.713084767061239	0.97311242537135	46.9236870849046	65.8037995654938
SAV_5793	0.742839996834084	0.950499818840264	55.614427533688	74.8673035521937
SAV_58	0.399026509828924	0.98887936078544	1201.83122212087	3011.90821290579
SAV_5807	0.565581854204513	0.988490721201596	54.187421567688	95.8082745492291
SAV_5808	0.309965366547621	0.998816175520671	33.3592091423194	107.622375731433
SAV_5809	0.392356891576309	0.997796043500521	24.5712634895301	62.6247786570387
SAV_5810	0.464116347605223	0.988989086004036	10.2117290264248	22.0025195818159
SAV_5814	0.429292213996694	0.980574902902539	1.11096399739471	2.58789691770013
SAV_5826	0.653099430830156	0.983825902847344	63.0497729744071	96.5393169831191
SAV_5841	0.413616973416416	0.990909926868999	0.6040726999993	1.46046400129508
SAV_5842	0.442167451686151	0.988203576535919	6.52899358910131	14.7658846534357
SAV_5843	0.369936377936086	0.986834309866979	1.49889375382403	4.05176090598745
SAV_5858	0.621682144803227	0.954351773451813	10.4223137829145	16.7646986004614
SAV_5861	0.679198618549779	0.953979699789664	17.5060664834757	25.7745908271347
SAV_5873	0.557661177274377	0.97199465476239	35.7137340924995	64.0419945800313
SAV_5874	0.61734501493233	0.970309145486031	137.433202478461	222.61976553504
SAV_5891	1.91660819698696	0.950246142730616	55.6082517123325	29.0138859886713
SAV_5892	2.68802442116913	0.974063475063989	23.933920367011	8.90390733749404
SAV_5904	0.549876734257719	0.957989939465041	3.9820037879376	7.24162987785421
SAV_5905	0.523784511495026	0.996874862365176	155.497068403096	296.872215559151
SAV_5906	0.553615653635721	0.990843617468997	28.7172574178844	51.872191888527
SAV_5907	0.439912126345805	0.9868629536968	20.6196420981735	46.872183927853
SAV_591	0.496821560638147	0.957601150164486	9.10433172681979	18.3251542367156
SAV_593	0.546892417145941	0.958940182839988	21.3960367654489	39.1229355073308
SAV_5930	2.20840339778638	0.984516961702751	113.544411677569	51.4147061136483
SAV_594	0.529551156095387	0.968742811858971	28.5510963343068	53.915652917891
SAV_5940	0.577563311096142	0.97524734993612	85.0250844697474	147.213444545812
SAV_5941	0.615659844032835	0.962174951153342	109.351593422006	177.616900764075
SAV_595	0.519120982351005	0.967113079720909	23.8898825919483	46.0198747578172
SAV_596	0.557859757313415	0.950640936598508	18.6689304391151	33.4652754466865
SAV_5965	0.680085943678403	0.957849202590573	8.52591007776211	12.5365185929998
SAV_597	0.574968865711004	0.963032882240576	45.777758287523	79.6178037064918
SAV_5975	0.778744824640384	0.952943768573026	306.04846271422	393.002242879174
SAV_598	0.534315043037262	0.968124516424975	44.6862714224816	83.6328155173526
SAV_5988	0.460055157857225	0.988364464881419	4.43523675606888	9.64066303859444
SAV_5989	0.595004527732353	0.961998614213672	7.32780368573243	12.3155427298339
SAV_5990	0.359022085849015	0.999999893637951	67.8213335676532	188.905742128007
SAV_600	0.415956693653689	0.983971419983128	1.00328145068219	2.41198534844949
SAV_6000	1.44327534501197	0.986567671266172	495.155794611462	343.07784465573
SAV_601	0.447050763859776	0.982205158643458	3.2616696670183	7.29597157794226
SAV_6011	0.549659960384735	0.981024764088502	22.7696031037209	41.4248894676325
SAV_602	0.444441038199099	0.991378699661818	15.4892264228243	34.8510265514354
SAV_6044	0.635417875773789	0.96987347629704	14.3874650401388	22.6425248465323
SAV_6051	0.464328342905459	0.996812029800823	25.1852803123969	54.2402390403396
SAV_6063	0.347241576410844	0.968490234219838	1.8753645606735	5.40074889665468
SAV_6074	1.7615817565831	0.986711812712207	395.367428665201	224.438875566063
SAV_6076	0.640535476148381	0.961454055109985	2.79142238384071	4.35795125763506
SAV_6079	0.71695934080559	0.984525626924166	119.514316865439	166.696087299944
SAV_6083	0.336272728114238	0.999939304222445	22.4087988528239	66.6387636561809
SAV_6085	0.489007086338018	0.961672975950493	0.916858028773333	1.8749381233702
SAV_6087	1.96909286922265	0.9834953952546	194.056998044774	98.5514706177282
SAV_611	0.418958356370267	0.980732062534191	6.19042214495281	14.7757457294439
SAV_6110	0.778314501261802	0.953563535235727	80.6344222490999	103.601336115896
SAV_6112	0.801303670407541	0.976278875651271	162.998215952013	203.416285200731
SAV_6121	0.671324992448088	0.958426369409801	18.0032638356313	26.8175087150855
SAV_6126	0.705812235961144	0.972914625437383	38.1619411353623	54.0681206573233
SAV_6127	0.743048769585218	0.99992067594649	457.350918834389	615.505923103392
SAV_613	0.485554666763095	0.965213699550185	1.35464040396094	2.78988236894421
SAV_6142	0.726740192062993	0.979746726313527	180.222447225471	247.987450252166
SAV_6143	0.658784749060213	0.984166408905211	58.3065016978047	88.506149817496
SAV_616	0.549499984499726	0.958014859203978	1.01361014700227	1.84460450517588
SAV_6165	0.409675412889731	0.976308333404171	0.715824452762787	1.74729659198625
SAV_6167	0.343998319130141	0.977501522544107	0.401366183136274	1.16676786139885
SAV_617	0.528368392794195	0.968242063688775	6.16731396131524	11.6723748911254
SAV_6173	1.67666679238486	0.954601826053963	47.9970646248088	28.6264777490695
SAV_6179	0.755347540673243	0.950374830248984	134.838098033335	178.511335210218
SAV_618	0.368518068666577	0.992957615646424	1.50580267594488	4.08610270154021
SAV_6188	0.469729919618095	0.959043741585737	2.06313048757277	4.39216324404066
SAV_6189	0.571041372900057	0.983677021628744	40.8984602290344	71.6208354945105
SAV_6190	0.619204422864967	0.959788418210229	11.5468724883083	18.6479166845783
SAV_6201	0.555320617866706	0.957761108469347	0.834613545940325	1.50293995772485
SAV_6203	0.273534494612493	0.988820413778721	0.319433744115615	1.16780058971409
SAV_6213	0.32719296711796	0.988826960547576	15.1060209347064	46.1685379969074
SAV_6214	0.280239511633075	0.992093522624979	13.7258432301446	48.9789721305118
SAV_6215	0.531442114086241	0.980518984102018	7.60440730358034	14.3090039385669
SAV_6218	0.668337900474467	0.950300860845541	20.7309738671635	31.0187015466969
SAV_622	0.567786902033538	0.974211543216491	7.76090846374683	13.6686993587753
SAV_6220	0.613797805239697	0.978076958939796	32.9533341396056	53.687605035891
SAV_6222	0.563577756702092	0.974463905918547	48.2041768031179	85.5324331556235
SAV_6223	0.592231781932213	0.975814186514559	31.5904899671363	53.3414297086004
SAV_6224	0.633159511291893	0.995044917138734	250.948561016957	396.3433487794
SAV_6233	0.872479008131397	0.991609164290672	3921.62508698976	4494.80738268852
SAV_6239	0.890931051636473	0.9616539666232	534.340513281897	599.755180044981
SAV_6244	0.373221169883631	0.98081062091041	0.625764779370792	1.67665939090728
SAV_6247	0.643692519237051	0.957421306040996	1.79212575041164	2.7841332574997
SAV_626	0.616974679118608	0.954095638846451	1.51279598686357	2.45195797828317
SAV_6268	0.581686527187536	0.9793008723094	26.6187380846059	45.7613110162753
SAV_627	0.322686637746325	0.993108307314744	3.91851243168489	12.1433984966101
SAV_6278	0.553062492173004	0.96710537910132	4.67517852300966	8.45325544431824
SAV_6279	0.677649527935715	0.960025285657525	7.48378331806535	11.0437372263252
SAV_628	0.229312004088514	0.998540756356665	4.74288534029585	20.683109718343
SAV_6283	0.567768539974232	0.967323326753078	2.65222889726456	4.67132063601997
SAV_6296	1.27672757157992	0.959068490752847	789.854284952477	618.65530480794
SAV_6299	0.74719675616579	0.980779185937249	110.454563949725	147.825272310493
SAV_6318	0.668511794102545	0.965757463369972	23.1103691837074	34.5698750382292
SAV_6319	0.530205941099498	0.980826393361411	11.8504291767191	22.3506155969219
SAV_6325	1.33939413756661	0.990404728640024	1894.17540650947	1414.20314855997
SAV_6326	1.34503993734137	0.971455058177237	564.552784744816	419.729384289304
SAV_6327	1.30341541401641	0.954727154346421	213.675302306587	163.934920524039
SAV_6328	1.28814468537484	0.973319836219009	495.266962750296	384.480849374599
SAV_6329	1.31410350594162	0.990809405400164	823.401064810163	626.587678281977
SAV_6330	1.35250859122234	0.9735404973052	341.531056974293	252.516737557749
SAV_6331	1.41353499582738	0.978217599148023	273.28164644214	193.332069774602
SAV_6337	0.245785545310955	0.99837140635258	6.20971428893295	25.2647660019093
SAV_6338	0.2452970017391	0.996750414415758	5.39277148315337	21.9846612266756
SAV_6341	0.633981135387145	0.965801355996125	7.5163803145414	11.8558422246294
SAV_6342	0.542050543480606	0.977535799463341	41.9915059502835	77.4678790664951
SAV_6343	0.664391510985872	0.974265487825631	78.0923748394132	117.539693912606
SAV_6353	0.833966130500027	0.973020538049362	1281.67584544732	1536.84400190072
SAV_6355	0.637028144207332	0.96622278467004	5.71529794258041	8.97181387439652
SAV_6357	0.565487517109754	0.97377619837307	5.96124902216263	10.541787116064
SAV_6358	0.550573281674568	0.980870175056283	5.22202302721824	9.48470113067504
SAV_636	0.540538844295585	0.963735662499598	13.7791326824586	25.4914754561537
SAV_6360	0.592019602930787	0.960226108302796	5.69435820197483	9.6185298152037
SAV_6361	0.62575551612821	0.96619449092719	15.3603036037285	24.5468129450438
SAV_6368	0.593545335666138	0.962601282346139	2.22131508489532	3.7424522634018
SAV_6370	0.516782730291555	0.954852292718457	1.17897551810751	2.28137561300155
SAV_6378	0.458833165099064	0.969854261599639	1.25206175003071	2.72879522508009
SAV_6387	0.450006727127952	0.996383233008622	64.3736227484465	143.050356511988
SAV_6388	0.599237230735724	0.980372730563707	17.6981766240057	29.534507731231
SAV_6400	1.81044938318467	0.966182184930856	116.581626492607	64.3937508418679
SAV_6421	0.601477043721277	0.957549644462696	6.26519565137693	10.4163504106737
SAV_6423	0.649111425686319	0.974774891519049	32.2077338052336	49.6181896215734
SAV_6441	0.391424029792212	0.990764962587931	2.76161424782847	7.05530074199706
SAV_6442	0.416927982470143	0.98886291394968	2.57427393511128	6.17438512968035
SAV_6443	0.400347142346131	0.980807662222727	2.37223169802346	5.92543681995982
SAV_6444	0.48012003481882	0.977320023509671	3.67449112954155	7.65327597905422
SAV_6446	0.603789570067854	0.979653670576793	16.1716141627815	26.7835268518536
SAV_6447	0.592706839092551	0.951790175749997	3.05387427244842	5.15241949481126
SAV_6472	0.820267596654588	0.978208513692595	230.761827210188	281.325055568861
SAV_6478	0.601170729629099	0.950891131186476	12.5470787260644	20.8710739024262
SAV_649	0.534986894102514	0.972241762535258	4.16507258381636	7.7853731179782
SAV_6501	0.642053087510256	0.981333634524861	38.2944059894478	59.6436754754117
SAV_6504	1.7383870863691	0.953860635654856	195.380162688924	112.391632577648
SAV_6507	2.86719520839526	0.992608108658561	5293.68545611095	1846.29405092853
SAV_6508	0.879409052045694	0.958220651679433	539.68780804827	613.693714879146
SAV_6511	0.715106461963055	0.956564418542072	42.7509682552769	59.7826624834577
SAV_6512	0.785687742077034	0.963072717290218	128.376674976725	163.394015334069
SAV_6513	0.438443535484945	0.995142459704669	332.822126489897	759.099175956092
SAV_6514	0.483366170240098	0.991920833842215	550.708168004581	1139.31880613621
SAV_6515	0.446811548725281	0.991926521933372	223.483753134168	500.174522730556
SAV_6516	0.564346096447853	0.973973548505575	28.8685244610925	51.1539366406515
SAV_6518	0.5708927474345	0.984128162028347	7.9961711035084	14.0064331513089
SAV_6519	0.4926788060882	0.992186989265117	13.8278657114127	28.0666948538014
SAV_6525	0.635026667377287	0.952006301170177	13.0422537230185	20.5381197247733
SAV_6526	0.494126534576051	0.988649557626955	28.5148585932139	57.7076044250062
SAV_6532	0.564636426386772	0.973305190538772	12.4392262060541	22.0305060473256
SAV_6533	0.591071634857467	0.963779468057056	20.6769580058319	34.9821523931156
SAV_6537	0.618073936731122	0.992093449852158	53.5413307349386	86.626093664633
SAV_6552	0.322782278265233	0.999364395095706	28.5482574212079	88.4443147704333
SAV_6559	0.410452353007332	0.99369381157105	23.232712099786	56.6027017010936
SAV_6570	0.620467183434292	0.990814180560297	108.633617840496	175.083583372142
SAV_6571	0.576758726888998	0.988826512811545	35.017790210782	60.7147990628003
SAV_6572	0.571210288346703	0.990772558461204	60.5022513290774	105.919400548953
SAV_6573	0.527442197372853	0.998402676363453	113.708016220673	215.583843664848
SAV_6574	0.674011233961408	0.988582392156529	107.586927735423	159.621861349544
SAV_6575	0.734101391499137	0.957053393980775	45.6267597154583	62.1532124088229
SAV_6577	0.392582838834148	0.991897931965514	9.87377680400611	25.1508110576821
SAV_658	2.52594444793327	0.985380964348191	135.853871078508	53.7833962222186
SAV_6581	0.661559305877137	0.95602856669727	9.10432439925313	13.7619172134266
SAV_6586	1.97204375868698	0.969247151832693	33.1976857406198	16.8341526877291
SAV_6587	2.03545905139911	0.982511751210345	135.396355556818	66.5188304641897
SAV_6593	0.43527375335969	0.961337423909034	3.82025248000629	8.77666629453168
SAV_6601	0.531297616437403	0.955585862419065	1.28429166262046	2.41727352596127
SAV_6609	0.514844273835542	0.972318279644084	4.24836676845615	8.25175103299918
SAV_6620	0.640008343186265	0.964599025185177	35.9408030042083	56.1567726215536
SAV_6637	0.607617168874325	0.991452566891793	106.873989798563	175.890338972084
SAV_664	0.628150695777711	0.963683306097196	13.3876323780757	21.3127717091844
SAV_6648	0.356959422668662	0.998763569583332	42.0970378706835	117.932278005052
SAV_6649	0.35155296018769	0.99838789719486	36.6844339345423	104.349665879522
SAV_665	0.229825679454612	0.998827844493733	24.2749564471684	105.623342460138
SAV_6663	1.30587175661893	0.990668174500615	835.551736489862	639.842107201408
SAV_6664	1.19337033855924	0.959396217189261	886.965128718061	743.24381967537
SAV_6665	1.22937350395406	0.964009399165371	390.752742499421	317.847050747909
SAV_6675	0.593082876754949	0.979310499073971	17.5996001097428	29.6747736269827
SAV_6678	0.886094985429848	0.979788515848591	887.325067896087	1001.38820610258
SAV_6685	0.79348817683391	0.99292688049414	661.182214940487	833.260323523237
SAV_6696	0.671651773924713	0.959523295119361	16.7785409124991	24.9810118336408
SAV_6702	0.315284783669938	0.999142573560663	127.668215152555	404.929834121671
SAV_6703	0.337257803141636	0.99484870803521	20.9538130929153	62.1299578474556
SAV_6704	0.374862662471797	0.996395665611418	26.4937573448756	70.675903463362
SAV_6705	0.307340365652855	0.998465126479381	44.1879053851906	143.775144183636
SAV_6706	0.265044704609497	0.998762843158944	65.4709947297827	247.018686248587
SAV_6707	0.34899872875361	0.99795827903813	21.8308269664733	62.5527406487651
SAV_6711	2.35719005507433	0.964392803610229	7.8008985268216	3.30940583684739
SAV_6712	2.49541817137027	0.989684647818656	231.267885248043	92.6770061632798
SAV_6713	2.23961547727674	0.995675821553685	592.783826124216	264.681072326313
SAV_6725	0.599520926342176	0.964770168173208	9.72976313546711	16.229230220254
SAV_6726	0.573357663287861	0.965001537479921	7.13790651918581	12.4493086536146
SAV_6727	0.517268282373141	0.978956262390652	6.0798366531317	11.7537395203093
SAV_6744	0.480399546530524	0.999574135188864	131.604163086891	273.947309145782
SAV_6745	0.579713242442561	0.988034544244549	33.4473884351187	57.6964367662047
SAV_6746	0.140007664906065	0.999526654644613	7.61096714565618	54.3610748080298
SAV_6747	0.116634971703939	0.999999999981013	19.1652311705571	164.31805050037
SAV_6753	0.54663329420951	0.979522466403634	1.3421506049946	2.455303435067
SAV_6763	1.41881500635097	0.98163838597664	286.869303624467	202.189363899006
SAV_6764	1.43508526574417	0.990925082469486	362.286110659822	252.449188426415
SAV_6765	1.42297222351009	0.965043135631225	274.911168951924	193.195035299981
SAV_6766	1.47168681382364	0.991056108041733	270.158254189245	183.570479569181
SAV_6769	0.390967246330638	0.977514071655779	1.21732216902474	3.11361675549481
SAV_6770	0.34812903639706	0.990780950527714	2.98634272456465	8.57826383995893
SAV_6776	0.507644756708193	0.990909237298173	17.7354767290339	34.9367869847392
SAV_6778	1.46073859259759	0.973189296528704	320.850521310895	219.64951356583
SAV_6785	0.418456121735254	0.973003194810116	0.773290799871595	1.84796149394329
SAV_6797	0.626701801501849	0.968706780360761	8.67576597850486	13.8435312579507
SAV_6800	0.766220944053702	0.985852136139036	681.752588542681	889.759792959796
SAV_6807	0.677549681521428	0.966579301582688	46.445087052528	68.5486073113284
SAV_6808	0.481941760263521	0.983258715365156	9.18458705333915	19.0574625621094
SAV_681	0.475289364378765	0.975787409172485	2.31734456020526	4.87564993850469
SAV_6816	0.599475952690564	0.954817615706775	3.74708919967098	6.25060802331323
SAV_6817	0.44930995387993	0.980893399179106	4.38364864884643	9.75640225860182
SAV_6825	0.632044453566278	0.9805993115402	196.203649475857	310.426977673466
SAV_6830	0.779191250861771	0.956083131326693	493.196913506735	632.960024847903
SAV_6831	0.753476053752471	0.957067841379687	141.626391777778	187.964024964627
SAV_6836	0.728208286330443	0.995945886730052	359.925607294218	494.26189463998
SAV_6837	0.758366772821462	0.988462255183195	565.178653374879	745.257669019652
SAV_6838	0.839246070189267	0.974960060334306	397.177592786492	473.2552309681
SAV_6841	0.703224407450297	0.980007252366775	173.760567625651	247.091206995588
SAV_6858	0.84325459177143	0.961314935789535	182.260642524518	216.139519788018
SAV_6870	0.756229865596243	0.985486404789083	1446.30005839924	1912.51380591656
SAV_6871	0.72102419816462	0.990795930993945	349.937740287351	485.334252550918
SAV_6879	0.484265169640024	0.988969581011511	15.7765441590239	32.5783168976437
SAV_6884	2.10252460270316	0.981331270712682	281.472005047415	133.873346683094
SAV_6895	0.506116995374786	0.974050344728806	6.28791507709402	12.4238370466847
SAV_6896	0.684356715661228	0.955698784930354	21.66699382856	31.6603802267437
SAV_6898	0.342529568980695	0.982803689392523	0.505034731023781	1.47442666782512
SAV_690	2.16275007165648	0.964370568880712	8.40286883444148	3.88527039927716
SAV_691	2.08132046878087	0.988891045367643	60.4120512695097	29.0258286389198
SAV_6911	0.686407082165516	0.967286493025442	66.4713347413423	96.8395234670871
SAV_6915	0.436435011534745	0.998446271319778	27.6674797264525	63.3942717591754
SAV_6919	1.45014368484312	0.958392994266105	229.018461989403	157.928117319063
SAV_692	2.12362923705113	0.999999999999957	1225.36476422017	577.014453766756
SAV_6923	0.750914555810501	0.962155379168087	53.8626043916195	71.7293385443605
SAV_6940	0.530650244691995	0.973804965679352	17.6367167564039	33.2360475337965
SAV_6941	0.543774069328497	0.96848907519684	26.3954059983174	48.5411267052747
SAV_6947	0.680193155124755	0.962877705690596	16.4254648217205	24.1482359796871
SAV_6949	0.607418694712127	0.958610263512566	3.21241878042352	5.28863995854783
SAV_6950	0.324312134418193	0.997644127282882	1.12565158811692	3.4708895186309
SAV_6951	0.512052202476684	0.983889372536856	3.36758754369476	6.57664887956048
SAV_6952	0.631136466449412	0.951657359001051	2.55379633064542	4.04634570556876
SAV_6953	0.306553059424455	0.998078934272064	0.904922095130301	2.95192648486127
SAV_6963	0.229985026812834	0.998571656435727	15.0827376616375	65.5813896698245
SAV_6964	0.198084203638164	0.998565173127849	8.35315428170097	42.1697143350183
SAV_6977	1.54995772557913	0.991089182682054	2296.07654850376	1481.38011160649
SAV_6981	0.680382552513733	0.984849352230682	120.173378054527	176.626190090466
SAV_6983	0.825751122239126	0.961754205247748	305.347777948368	369.781850396255
SAV_6984	0.711380321749171	0.964642668501173	38.5108837753202	54.1354358532551
SAV_6988	0.468048845864815	0.998246172010026	307.612806974141	657.223727164126
SAV_6999	0.487137940668985	0.979466062012746	3.86628206584445	7.93672950321811
SAV_7	0.65947697986148	0.955632853776768	7.57885131771121	11.4922151176575
SAV_7001	0.599698978338253	0.989015143294664	70.1677014285924	117.004870715346
SAV_7004	0.58581323072345	0.9530336843434	2.62458186389858	4.48023657754768
SAV_7005	0.452132337543353	0.980771229775769	1.49137192180907	3.29852965154493
SAV_7010	0.749390473411953	0.952771025668761	30.6627829099113	40.9169638497065
SAV_7014	0.646771723976407	0.979300399582637	25.4032102814642	39.2769339470859
SAV_7017	0.35758025731315	0.99570701902677	2.34547608517215	6.55929972978935
SAV_7022	0.602131466194063	0.971019393735891	12.6011656582764	20.9275986487229
SAV_7023	0.568943270581594	0.968415917672419	10.348324785594	18.1886759553647
SAV_7028	0.629341135093419	0.961057131343783	5.87598870527831	9.33673071347241
SAV_7043	0.737195582921973	0.975463284801301	120.311448845679	163.20153244653
SAV_7060	0.697520615563322	0.979356192820297	71.5054036845512	102.513677859977
SAV_7069	0.715549072681701	0.981854660281613	101.029825131149	141.192028594928
SAV_7082	0.632189571932931	0.965008716270397	1.83892968335385	2.90882634734276
SAV_7083	0.56044975067816	0.963178430041744	9.91524970342654	17.691594458609
SAV_7084	0.469094989015649	0.995921024979498	79.3654383434162	169.188416422774
SAV_7085	0.556539051469154	0.980752586891142	39.6271186500291	71.2027638409583
SAV_7096	0.700065326003548	0.952091201661947	29.9727531086108	42.8142231807363
SAV_7097	0.677819957580087	0.994990256507567	511.829807384239	755.111739718529
SAV_7111	0.584087789114136	0.992278331968679	42.2689482815491	72.3674575454776
SAV_7112	0.595051030762243	0.996061929557969	108.201365280939	181.835438789739
SAV_7113	0.547717263730794	0.998380770992033	104.16531390436	190.180811893411
SAV_7115	0.310808791473503	0.99484652123777	1.25926786804045	4.05158381161109
SAV_7117	0.458107629646849	0.975109316632676	0.766341518448258	1.67284163994174
SAV_7119	0.545279787363554	0.961927847416779	10.726307777513	19.6712000446139
SAV_7120	0.58612748770944	0.957540812550877	17.1248702126128	29.2169716856925
SAV_7142	0.451381692719283	0.97997906564295	5.30354401855326	11.749577140807
SAV_7143	0.604763346007691	0.964158298681873	7.04101796085092	11.6426003780351
SAV_7145	0.432199791102991	0.977341572563319	3.69391604343478	8.54677887281657
SAV_7146	0.546862600755341	0.95797213768568	1.05647329218671	1.93188067848758
SAV_7151	0.640967816794203	0.963135295979022	10.4057105812498	16.2343729413653
SAV_7152	0.64599437802972	0.952043628512356	6.64751099776899	10.2903542567102
SAV_7154	0.540116505637053	0.973301669054841	4.58553311891718	8.48989629285383
SAV_7166	0.471027000172885	0.980044026572875	4.07961080472357	8.66109756601255
SAV_7170	0.339308715313159	0.974682690710347	2.93503747958265	8.65005037337107
SAV_7171	0.415010459775393	0.965209560106474	5.09944775738217	12.2875162234273
SAV_7173	0.385772073702803	0.998594054957099	36.3848686967051	94.3170104239734
SAV_7174	0.38635938571992	0.98043269894016	1.34075984495556	3.47024013007285
SAV_7176	0.348409555212591	0.98126894157669	0.764356533783429	2.19384492287256
SAV_7177	0.547289303117243	0.990686822294689	80.2176891557311	146.572733468073
SAV_7178	0.585105820129625	0.977992145473704	17.485799031639	29.8848489112024
SAV_7182	0.546226841225135	0.980681607062414	11.1551994018328	20.4222834908895
SAV_7183	0.491324172144781	0.989383905191903	18.8459263718288	38.3574174451066
SAV_7189	0.665932000793686	0.951542058945672	14.8548142441027	22.3068034369847
SAV_7190	0.556735299606816	0.987889081385575	21.3628974413223	38.3717315147961
SAV_7208	0.524345088036686	0.960658118798269	0.931934544568007	1.77733055163626
SAV_7215	0.71534676948152	0.9629705734218	63.825683882785	89.223418076027
SAV_7229	0.362070440606596	0.992071044007322	92.1514597789431	254.512518681605
SAV_7232	0.499857479732604	0.972542522458837	7.81502090733792	15.6344982804269
SAV_7233	0.339741305438427	0.987020830390779	14.9609187222451	44.0362077932751
SAV_7237	0.530404919349877	0.955211481455831	4.3929098066704	8.28218149268833
SAV_7250	0.818458549166734	0.975007215738852	219.72839302023	268.466122375939
SAV_7259	2.11895378273568	0.955198543783686	198.405615381465	93.6337625662192
SAV_7279	0.428945548480928	0.980505136455249	1.08957278410498	2.54011910827284
SAV_7280	0.555980384756322	0.957199554721762	1.1850297088233	2.1314235921159
SAV_7291	0.594227725692516	0.975384301809117	11.9151678596422	20.0515178684337
SAV_7300	0.516996916838526	0.959492857421267	29.8299245534345	57.6984573444783
SAV_7302	0.381241800806233	0.996058368762762	10.4831368551549	27.4973437670938
SAV_7312	0.686097262974136	0.994069851726579	187.645190705316	273.496486331836
SAV_7334	0.302145765757525	0.988823497363725	0.669794699772644	2.21679326894874
SAV_7335	0.319844037295241	0.99308308428238	4.96317837567376	15.517495394458
SAV_7336	0.483778122037914	0.980548446650799	20.9781989548591	43.3632650986541
SAV_7337	0.615114031285156	0.966332934306748	45.0950235118019	73.3116482769626
SAV_7350	0.37367394128219	0.996839245072432	6.25344334325305	16.7350265897471
SAV_7358	0.561714659228308	0.952138031417233	1.4286695934319	2.54340806308069
SAV_7362	0.553341826691479	0.957499585300562	4.27865188853157	7.73238472521466
SAV_7364	0.55641478508209	0.98051825589543	6.27827600477618	11.2834456831515
SAV_7396	0.799358384326277	0.953718244681232	72.5037720155658	90.7024601695698
SAV_740	0.394017018145498	0.98478937504867	24.4671816880741	62.0967637469891
SAV_7439	3.28959961724854	0.989836540908141	265.297710754786	80.6474165925044
SAV_7452	0.583627483558274	0.979488262746966	28.8277819880057	49.3941474658592
SAV_7456	0.2100144980512	0.993595427161373	11.2263133568278	53.4549445919248
SAV_7460	0.573676661379294	0.959540170321208	3.7390351763669	6.51767001881708
SAV_7476	0.656480197920266	0.962833583574944	11.2412415733589	17.1235044240043
SAV_7480	0.413731817243053	0.97611121004836	12.4426795134451	30.0742630730173
SAV_7497	0.488163290955543	0.98823397969301	5.6066539202038	11.4852018250475
SAV_7499	0.530380722422326	0.970824502758857	5.5184074651151	10.4046154617229
SAV_7500	0.385213936970127	0.986139185241729	3.32386966710525	8.62863294419956
SAV_7501	0.148028935561084	0.998301825565471	1.58561804181464	10.7115411983783
SAV_7502	0.153233991997584	0.999734790840167	3.0006892570546	19.5823995572856
SAV_7503	0.121990790058809	0.999999999999993	10.127980547487	83.022501474124
SAV_7507	0.674024973254493	0.975378918542992	34.0949985549253	50.5841770080112
SAV_7512	0.600817638380354	0.955023661161111	2.18622693811936	3.6387529234542
SAV_7513	0.647302495169299	0.96696219706627	66.0429660779778	102.027980072446
SAV_7570	0.421754001957996	0.960719815453211	2.0123565853009	4.77139891016687
SAV_758	0.716368376360164	0.958669726617526	35.9645447688623	50.2039815766248
SAV_7582	0.268769050851023	0.992145129463695	0.429706677849348	1.59879523512375
SAV_76	0.511127537445434	0.975423521104936	2.59070085164251	5.06859963873319
SAV_781	0.576581752351275	0.957312622740088	0.821349567021925	1.42451536780777
SAV_796	0.608637090534044	0.972950135210619	15.7476713058697	25.8736635522032
SAV_819	0.411226723823789	0.976259466736939	3.99288933834683	9.70970296195485
SAV_865	0.638221456895774	0.950371914264919	1.62540997856984	2.54678052736682
SAV_877	0.499693405353864	0.957137869881639	1.66181200412472	3.32566326935591
SAV_887	0.561146095440238	0.968007287169086	2.50797938474632	4.46938757148212
SAV_89	0.461321242364302	0.973503770220748	3.7965348895155	8.22969883211535
SAV_890	0.597886062492908	0.973474985330926	4.86561155103828	8.13802471118148
SAV_892	0.460287321673471	0.980848703199162	0.581819247766784	1.26403491986583
SAV_893	0.658837269798866	0.972239824958323	96.9031176697793	147.082021785687
SAV_899	0.591996553388982	0.974438891009591	16.6978758482712	28.2060355802436
SAV_925	0.345099936362804	0.990981483321683	15.8437011154837	45.9104724343594
SAV_926	0.340372809281533	0.996585523061095	34.8363544979092	102.347642196927
SAV_927	0.354869107437557	0.990877773502152	5.96474567762198	16.8082979121296
SAV_928	0.374870616386142	0.986977852442305	4.49974795112946	12.0034693423248
SAV_929	0.384359103159236	0.993277045638458	18.8348571959004	49.0032811531911
SAV_930	0.396741546829769	0.991605220620562	9.50714337576511	23.9630647501719
SAV_938	0.750478566173845	0.972835830769064	3079.77246777814	4103.74473914652
SAV_939	0.712321912918933	0.967034398574343	3347.02132423879	4698.74822539638
SAV_941	0.750744707991136	0.972775567850839	934.165120064022	1244.31795538551
SAV_942	0.698674648709181	0.983046984265718	2689.43065186424	3849.33195562918
SAV_943	0.737541421620972	0.98067152040702	3931.45801182123	5330.49113794945
SAV_946	0.923344795395122	0.956114698232293	1404.86766994024	1521.49844451017
SAV_947	0.914928670974959	0.951546905699509	1936.80110873616	2116.88754564034
SAV_970	0.44222515673145	0.980650350925727	1.108145955359	2.50584105967527
SAV_971	0.442251009065089	0.974853260694874	1.5682041382403	3.54595943501736
SAV_974	0.513763922756022	0.990557577342018	265.399837295795	516.579357834413
SAV_975	0.564744083337166	0.96639262617158	24.8050180199652	43.9225814875089
SAV_985	0.612287315452917	0.973283900396084	6.14077414432083	10.0292362577827
SAV_986	0.558988794753486	0.960150349369325	3.80627251712763	6.809210762098
SAV_991	0.410977861384083	0.986437771822854	33.8438350195998	82.3495331491123
SAV_992	0.553977767232524	0.96721115166274	59.5839336167222	107.556543134181
SAV_995	0.532213523435447	0.965136416357408	18.3218251659855	34.4257038936512
SAV_m3	1.37801126210297	0.999999999984293	52020.6918352626	37750.556374898
SAV_r11	2.78893478843208	0.988902477922245	2864.5180176553	1027.10111026501
SAV_r14	2.75253458999158	0.989390364698709	2807.93484558589	1020.12699705782
SAV_r17	2.79659322191626	0.989031133236846	2799.40939533595	1001.00700144648
SAV_r2	2.83450363936857	0.98920678816185	4906.59727246092	1731.0252152486
SAV_r5	2.81932222553597	0.989230770537629	5048.61752837832	1790.72029534281
SAV_r8	2.79157152930129	0.988933109624161	2855.44901018229	1022.88226549473
